# Supplementary material for: A high-density SNP linkage map reveals a major LG3 QTL hotspot controlling early-maturity–related traits in ridge gourd (Luffa acutangula)
Source: Front Plant Sci. 2026 May 28;17:1832490. doi: 10.3389/fpls.2026.1832490 (PMC13254177; doi:10.3389/fpls.2026.1832490)
Supplement: Supplementary file 2 [file Table1.xlsx]

## Sheet: sheet
Supplementary Table 1. Per-sample whole-genome resequencing quality metrics, mapping statistics, and SNP discovery summary for the two parents and 144 F₂ individuals.
Sample	Clean data (Gb)	Q30(%)	GC Content(%)	SNPs (count)	Het rate (%)	Clean reads	mapping rate	Average depth	Coverage 1X	Coverage 4X	Q20(%)
P1_4	14.07	93.73	36.73	1105370	25.92	93812364	99.38	14.08	95.01	90.54	97.74
P2_9	14.74	93.56	36.65	1170538	24.52	98278300	98.93	14.17	94.08	89.25	97.68
F2_1	5.72	93.97	37.14	969984	43.88	38116248	93.5	6.71	92.22	60.48	97.78
F2_3	4.7	94.05	37.22	823948	47.25	31330840	97.05	7.32	89.83	45.45	97.86
F2_4	5.67	93.59	36.91	899019	41.05	37773176	96.59	7.03	92.32	57.42	97.69
F2_5	6.04	93.68	36.54	988829	48.31	40295004	95.98	7.86	92.22	56.27	97.73
F2_6	4.49	93.86	36.75	795748	39.93	29902152	99.01	6.92	89.89	47.12	97.8
F2_7	9.87	93.81	36.13	1300573	41.93	65832358	98.7	10.12	94.99	84.83	97.78
F2_8	4.55	93.52	36.52	863531	48.15	30349538	99.49	7.21	90.13	44.5	97.69
F2_9	4.89	95.27	36.85	942724	48.39	32609278	98.97	7.84	91.3	51.36	98.3
F2_10	5.04	94.69	37.1	911352	45.97	33587032	93.03	7.45	90.75	50.04	98.01
F2_11	4.33	94.72	36.88	848308	46.6	28838832	96.48	6.67	90.5	45.58	98.03
F2_12	5.65	94.85	37.06	1018096	41.37	37679664	98.94	7.54	92.6	65.14	98.07
F2_13	5.13	94.82	36.83	998954	44.91	34232808	98.91	7.28	91.84	57.18	98.06
F2_14	5.35	94.66	37.03	921145	41.82	35684712	95.61	7.16	92.25	58.58	97.97
F2_15	5.5	94.71	36.7	1052491	47.61	36667360	99.21	7.62	93.19	62.02	98.03
F2_16	4.66	94.88	36.55	869777	40.09	31093274	98.64	6.89	90.62	52.6	98.08
F2_17	4.27	94.56	36.91	787068	43.84	28491608	98.98	7.74	89.64	42.32	97.97
F2_18	4.6	94.57	36.75	838953	43.32	30659516	99.5	7.22	90.16	46.39	97.97
F2_19	4.56	94.92	37.03	860723	44.29	30425528	99.41	7.35	90.73	48.97	98.09
F2_20	4.87	94.75	36.64	977202	47.45	32492668	98.55	7.33	91.84	53.89	98.06
F2_21	4.64	94.52	36.76	961174	50.01	30965220	99.06	7.13	91.65	50.86	97.97
F2_22	4.9	94.82	36.52	872209	41.01	32662640	98.11	7.54	90.51	51.63	98.09
F2_23	4.5	94.57	37.74	625592	45.78	29982378	75.57	7.23	85.34	29.03	97.92
F2_24	4.83	94.53	36.84	902249	45.37	32225814	98.76	7.4	91.53	51.23	97.96
F2_25	5.01	94.86	36.81	873553	37.58	33408236	97	7.02	91.37	56.81	98.08
F2_26	4.31	94.68	37	803420	41.22	28764430	97.24	7.02	89.77	46.09	98.03
F2_28	4.46	94.58	36.95	841942	43.52	29733136	98.29	7.33	90.15	46.53	97.99
F2_30	4.71	94.58	36.64	736960	35	31390398	97.79	6.98	91.13	48.21	97.98
F2_31	5.16	94.54	36.8	931261	42.11	34403692	99.42	7.36	91.95	56.24	97.98
F2_32	4.81	94.47	36.88	914159	43.3	32051980	96.3	6.52	91.75	54	97.93
F2_33	3.98	94.34	36.61	859045	47.18	26553416	99.18	6.54	90.56	45.02	97.83
F2_35	5.21	94.97	36.62	975056	41.69	34735800	98.16	6.88	92.43	60.64	98.12
F2_36	4.78	94.76	36.45	885258	42.73	31851244	99.42	6.96	91.04	51.51	98.04
F2_37	4.59	94.66	36.95	876397	46.52	30612948	98.37	7.52	90.28	46.5	98
F2_39	4.91	94.72	36.63	843621	38.66	32715840	98.76	7.23	90.61	50.92	98.02
F2_40	4.87	94.63	36.68	869908	41.21	32463158	97.7	6.84	91.6	53.35	98.01
F2_41	4.05	94.58	36.94	745254	40.17	27022804	99.03	6.56	89.43	43.88	97.98
F2_42	4.53	94.57	37.04	746425	37.76	30210860	94.68	6.82	89.75	45.64	97.97
F2_45	5.89	94.62	37.04	1056682	48.54	39240066	99.45	8.03	92.74	60.88	98
F2_46	4.73	94.77	36.88	894050	46.02	31542018	99.45	7.14	90.61	49.44	98.05
F2_48	4.28	94.48	36.73	822414	46.79	28516612	99.46	7.17	89.64	42.51	97.94
F2_49	4.38	95.12	36.64	798964	41.3	29212072	99.35	7.22	89.6	44.96	98.2
F2_50	4.27	94.28	37.17	826998	46.1	28434834	98.12	6.97	90.24	44.37	97.87
F2_51	5.53	94.79	36.77	941146	40.18	36864624	98.99	7.42	92.63	62.12	98.07
F2_52	6.37	95.03	36.74	1143241	48.29	42483556	96.5	7.89	93.61	67.99	98.14
F2_53	5.6	94.92	37.25	977324	45.94	37321912	99.47	7.79	92.46	58.75	98.13
F2_54	4.76	94.92	37.02	959014	45.86	31743560	98.88	7.43	91.05	54.02	98.09
F2_55	4.6	94.68	37.02	873109	42.95	30689018	98.77	6.78	91.09	53.18	98.01
F2_57	4.33	94.15	37.56	718785	46.62	28886318	76.31	6.63	86.62	33.43	97.78
F2_58	3.97	95.22	37.09	732075	40.96	26465974	97.45	6.78	89.25	41.89	98.24
F2_59	4.76	94.72	37.05	876667	44.34	31738244	96.36	7.06	91.39	50.8	98.03
F2_60	4.16	95.3	36.86	799151	44.14	27712516	98.87	6.9	90	43.62	98.28
F2_61	4.64	95.27	36.97	888637	46.18	30907208	95.49	7.21	90.8	49.35	98.28
F2_62	4.43	94.15	36.58	844729	43.76	29524196	99.11	7.06	90.5	49.7	97.79
F2_63	4.32	94.41	37.72	724686	44.35	28803628	80.44	7	86.82	36.18	97.87
F2_64	4.19	94.14	36.92	797031	43.74	27924206	90.83	6.96	88.71	41.75	97.75
F2_66	5.11	94.12	36.63	924664	39.6	34089706	99.39	7.42	91.74	57.39	97.76
F2_67	4.32	94.05	37.01	797206	40.15	28816334	99.16	7.32	90.32	46.78	97.74
F2_68	3.92	94.37	36.66	821690	44.82	26104108	98.89	6.43	89.72	44.41	97.81
F2_69	4.91	94.1	37.34	881363	42.03	32732812	96.47	6.99	92.07	55.54	97.73
F2_71	4.36	94.1	36.67	898670	44.66	29044674	98.57	7.04	90.67	49.02	97.79
F2_72	4.42	94.24	36.95	857715	44.92	29480760	99.33	7.64	90.45	46.82	97.83
F2_73	4.31	94.05	36.62	941598	49.45	28727162	99.39	6.96	91.13	48.69	97.73
F2_75	4.49	94.33	36.86	836248	41.36	29910624	95.69	6.95	90.46	48.86	97.86
F2_76	4	94.95	37.08	749217	42.87	26646524	96.44	6.94	89.38	40.89	98.12
F2_77	4.11	93.74	37.08	763179	35.54	27386778	99.21	7.14	89.17	45.4	97.65
F2_78	4.11	94.35	36.66	712625	37.55	27428336	99.42	7.27	89.83	43.24	97.88
F2_80	4.19	94.61	36.67	842509	42.99	27955834	99.36	6.84	90.34	47.7	97.97
F2_81	4.53	94.19	36.61	837167	41.1	30198450	99.03	7.47	90.58	48.53	97.78
F2_85	4.08	94.17	37.14	770371	41.67	27223920	97.22	7.01	89.51	45.03	97.77
F2_86	4.18	94.21	37.11	808460	44.18	27837662	98.68	7.49	88.99	43.25	97.81
F2_87	4.15	94	37	884301	51.47	27642864	99.45	7.39	90.01	42.64	97.72
F2_88	4.33	94.31	36.65	819346	40.11	28849720	99.25	7	90.44	48.82	97.83
F2_89	4.12	94.09	36.8	748786	40.28	27481306	99.38	7.64	89.06	42.26	97.77
F2_90	4.51	94.11	36.55	919170	47.23	30061984	95.74	6.69	91.12	50.29	97.77
F2_91	4.32	93.63	37.7	733706	39.42	28807004	99.24	8.11	88.11	43.04	97.61
F2_92	4.48	94.04	36.77	918521	49.61	29892750	95.5	6.87	91.23	47.67	97.74
F2_93	4.36	94.36	36.77	850939	47.45	29070794	98.24	7.45	89.62	43.45	97.87
F2_94	4.3	94.22	37.93	775437	46.31	28685590	97.75	8.06	88.21	40.9	97.81
F2_95	3.97	94.7	36.92	743283	42.64	26459856	98.51	6.99	88.69	39.96	97.92
F2_97	4.49	94.08	37.57	717256	40.83	29938284	85.6	7.14	87.8	39.77	97.75
F2_99	4.26	93.92	36.77	910763	46.34	28394822	99.16	7.07	90.47	49.28	97.7
F2_102	4.52	93.85	37.09	884864	44.42	30130292	98.89	7.17	90.93	49.36	97.65
F2_103	4.16	94.22	36.57	776270	43.43	27761382	99.11	7.16	89.74	42.81	97.82
F2_104	4.53	94.11	36.66	805487	41.81	30170644	98.13	7.12	90.83	48.04	97.75
F2_106	4.39	94.15	36.97	754036	41.15	29297120	99.27	7.66	90	44.12	97.8
F2_107	4.29	94.06	36.68	803193	42.75	28626108	99.45	7.05	90.09	45.15	97.75
F2_108	3.91	93.62	37.65	815320	50.07	26070120	91.56	6.54	88.64	39.94	97.56
F2_109	4.72	94.03	36.54	912325	46.78	31451158	99.34	7.23	91.12	50.57	97.72
F2_110	7.27	93.85	37.28	1158897	48.54	48435820	96.04	9	94.39	72.61	97.66
F2_111	4.49	94.17	36.84	869490	44.63	29932188	98.98	7.11	90.4	49.07	97.81
F2_112	4.38	93.92	36.98	848198	43.75	29211704	97.97	6.86	91.32	50.52	97.68
F2_113	4.18	94.09	36.61	876549	47.7	27843302	99.36	7.32	89.82	44.62	97.76
F2_114	3.98	92.9	37.37	781304	47.16	26542850	98.51	7.51	88.91	40.84	97.35
F2_115	5.47	94.3	36.67	1020103	47.62	36467624	99.07	7.66	93.08	62.38	97.82
F2_117	4.74	93.79	37.17	829826	38.69	31573686	99.5	7.67	90.2	50.98	97.66
F2_118	4.98	94.13	37.27	912400	42.93	33230406	98.46	7.15	92.36	58.85	97.73
F2_119	4.2	93.92	37.41	790373	42.61	27967774	97.84	7.23	88.82	43.34	97.67
F2_120	5.2	94.06	36.92	930892	41.25	34673266	99.39	7.45	92.63	61.52	97.75
F2_121	3.99	94.12	36.84	772262	43.57	26601862	97.29	6.41	89.83	43.69	97.7
F2_122	4.68	94.03	37.39	862428	39.5	31201466	99.29	7.39	90.2	51.73	97.72
F2_124	5.34	93.88	36.9	1090191	49.93	35618650	99.41	7.64	92.5	60.88	97.67
F2_125	4.51	94.01	37.2	842480	41.95	30077340	98.18	7.4	89.84	48.16	97.74
F2_127	4.32	94.45	36.83	908548	47.89	28770986	99.47	6.92	91.16	49.16	97.9
F2_129	4.68	94.2	36.86	894415	45.24	31195526	98.58	7.19	91.37	52.01	97.78
F2_130	4.42	94.18	36.98	870911	46.77	29464120	92.59	6.78	90.29	47.09	97.77
F2_131	4.41	94.06	36.69	894174	44.78	29389474	98.53	6.83	91.09	52.1	97.74
F2_132	4.78	93.92	37.04	882369	41.84	31878856	99.37	7.39	91.17	52.76	97.68
F2_134	4.79	93.66	36.89	890042	42.71	31905668	99.24	7.23	91.33	53.73	97.6
F2_135	4.04	94.47	36.7	772819	44.71	26903190	95.24	6.98	88.67	42.15	97.93
F2_136	4.71	93.42	36.86	894078	44.19	31425334	99.35	7.32	91.43	51.05	97.53
F2_138	4.8	93.61	36.74	955697	46.47	31980662	99.45	7.1	91.81	54.47	97.6
F2_139	4.49	93.97	37.19	839023	46.82	29966162	96.05	7.12	90.66	46.04	97.72
F2_141	4.14	93.42	37.19	796596	42.26	27593036	95.37	7.04	89.39	44.51	97.53
F2_142	4.68	93.83	36.66	923249	47.34	31218568	98.65	7.31	91.35	50.76	97.69
F2_143	4.79	93.7	36.87	895013	44.45	31919590	99.31	7.45	91.4	52.05	97.64
F2_144	4.34	93.77	37.06	938406	54.02	28941610	93.7	6.86	90.65	44.09	97.66
F2_145	4.52	93.84	36.58	827229	41.65	30138148	99.49	7.25	90.86	48.24	97.72
F2_146	3.94	93.31	37.24	691815	41.58	26270316	95.23	7.03	87.52	36.64	97.46
F2_147	4.82	93.84	36.99	847958	42.58	32120878	99.1	7.73	90.63	49.48	97.69
F2_148	4.05	93.46	36.91	788130	44.01	27012504	99.15	7.24	89.13	43.02	97.55
F2_149	4.52	94.42	37.41	840154	46.52	30104482	99.23	7.35	90.52	47.5	97.91
F2_151	4	94.02	37.21	711296	38.08	26673292	98.41	7.15	87.99	40.72	97.77
F2_152	5.28	93.53	36.99	951851	45.55	35197652	99.4	7.86	91.82	55.74	97.58
F2_156	4.37	93.56	36.85	837594	44.04	29135818	98.12	6.99	91.04	48.91	97.58
F2_157	4.69	93.55	36.55	891666	44.87	31295898	98.59	7.48	90.95	49.64	97.56
F2_158	4.27	93.71	36.58	870679	47.13	28446648	99.45	6.68	90.82	46.04	97.64
F2_159	4.01	94.38	37.08	778176	45.73	26735082	98.89	7.14	88.81	41.49	97.83
F2_160	4.18	94	37.14	839370	49.27	27897818	99.48	7.28	89.72	42.29	97.77
F2_161	4.39	93.77	37.17	864192	48.32	29264424	99.26	7.2	90.58	46.43	97.66
F2_162	4.37	93.85	37.42	722607	41.72	29107702	98.85	7.83	88.32	40.67	97.7
F2_163	4.16	93.64	37.38	803096	47.04	27743024	98.96	7.36	88.93	41.05	97.62
F2_164	4.39	93.88	37.16	765407	41.61	29240984	97.22	7.26	88.98	43.44	97.7
F2_165	4.02	94.15	37.47	800058	51.05	26788210	97.36	7.19	88.77	39	97.81
F2_166	4.11	93.92	37.04	836023	46.71	27396770	99.43	7.15	89.55	43.54	97.72
F2_167	4	93.56	36.87	850061	45.64	26666328	99.29	6.56	89.27	44.93	97.56
F2_168	4.24	93.84	36.78	724731	40.01	28284114	99.53	6.79	89.99	43.23	97.7
F2_169	4.15	94.13	37.16	872774	45.58	27670614	98.41	6.84	89.66	46.39	97.8
F2_170	4.09	93.69	37.19	842142	45.55	27260126	99.28	6.78	90	45.73	97.6
F2_171	4.49	93.91	37.02	850457	43.63	29929890	98.73	7.46	89.78	46.05	97.73
F2_172	4.21	94.26	37.37	717067	38.41	28089102	99.19	7.51	88.3	42.72	97.86
F2_173	4.51	94.11	37.76	822359	39.88	30087266	98.87	7.49	89.21	50.62	97.81
F2_174	4.58	93.6	37.33	868539	42.42	30501704	99.33	7.28	91.09	53.04	97.59
F2_175	4.23	93.86	37.31	885385	47.92	28203732	98.28	7	90.08	47.27	97.7
F2_176	4.42	94.36	37.3	900707	47.27	29470726	99.3	7.19	90.56	49.61	97.89
Notes:
1) The dataset includes 146 samples: two parents (P1-4 and P2-9) and 144 F₂ individuals (F2_1–F2_144).
2) Clean data (Gb) was calculated from clean bases as Clean Base (bp) / 10⁹.
3) Q30 (%) and Q20 (%) indicate the proportion of bases with Phred quality ≥30 and ≥20, respectively.
4) GC Content (%) is the GC percentage of clean reads.
5) SNPs (count) corresponds to the total number of SNPs identified per sample (TotalNumber).
6) Het rate (%) indicates the per-sample heterozygosity rate estimated from called SNPs (percentage).
7) Mapping rate (%), Average depth, and Coverage (1X/4X) were computed based on read alignment to the reference genome.
