# Supplementary material for: A high-density SNP linkage map reveals a major LG3 QTL hotspot controlling early-maturity–related traits in ridge gourd (Luffa acutangula)
Source: Front Plant Sci. 2026 May 28;17:1832490. doi: 10.3389/fpls.2026.1832490 (PMC13254177; doi:10.3389/fpls.2026.1832490)
Supplement: Supplementary file 3 [file Table2.xlsx]

## Sheet: Table_2
Supplementary Table 2. Summary statistics of the high-density genetic linkage map constructed from the F₂ population of sponge gourd.
Linkage group	No. of markers	Length (cM)	Mean interval (cM)	Max gap (cM)
LG1	635	1360.17	2.14	9.63
LG2	110	249.47	2.27	10.63
LG3	151	354.66	2.35	13.56
LG4	562	1098.31	1.95	8.04
LG5	283	749.88	2.65	10.58
LG6	51	130.09	2.55	8.37
LG7	653	1508.62	2.31	17.1
LG8	225	517.41	2.3	15.66
LG9	239	514.31	2.15	14.27
LG10	296	669.96	2.26	10.59
LG11	485	1189.17	2.45	16.53
LG12	94	225.18	2.4	8.21
LG13	65	116.38	1.79	4.19
Total	3849	8683.61	2.26	17.1
