# Supplementary material for: A high-density SNP linkage map reveals a major LG3 QTL hotspot controlling early-maturity–related traits in ridge gourd (Luffa acutangula)
Source: Front Plant Sci. 2026 May 28;17:1832490. doi: 10.3389/fpls.2026.1832490 (PMC13254177; doi:10.3389/fpls.2026.1832490)
Supplement: Supplementary file 4 [file Table3.xlsx]

## Sheet: sheet
Supplementary Table 3. Distribution of adjacent marker intervals (genetic gaps) and map continuity statistics for the integrated linkage map.
Adjacent interval (cM)	Count	Percentage (%)
≤1	818	20.34
1–2	1290	32.07
2–5	1656	41.17
5–10	245	6.09
10–15	10	0.25
15–20	3	0.07
>20	0	0
Adjacent marker intervals (gaps, cM) were calculated as the difference in genetic position between consecutive markers within each linkage group after marker ordering.
