# Supplementary material for: A high-density SNP linkage map reveals a major LG3 QTL hotspot controlling early-maturity–related traits in ridge gourd (Luffa acutangula)
Source: Front Plant Sci. 2026 May 28;17:1832490. doi: 10.3389/fpls.2026.1832490 (PMC13254177; doi:10.3389/fpls.2026.1832490)
Supplement: Supplementary file 5 [file Table4.xlsx]

## Sheet: Sheet1
Supplementary Table 4. Complete catalogue of 136 annotated genes within the physically anchored LG3 hotspot interval and integrated functional-annotation evidence.
Transcript_ID	Gene_ID	Chr	Start	End	Strand	Tier	Dist_to_peak_bp	Dist_to_peak_Mb	Swissprot	NR	PFAM	GO	KEGG	Unclear_annotation	Flowering_related
Lac03g1207.1	Lac03g1207	chr03	15906350	15908357	+	Tier3	4.10265e+06	4.10265		XP_017982395.1 PREDICTED: uncharacterized protein LOC18590185 [Theobroma cacao];XP_022141971.1 uncharacterized protein LOC111012216 [Momordica charantia];XP_021279036.1 uncharacterized protein LOC110412747 [Herrania umbratica];KCW87317.1 hypothetical protein EUGRSUZ_B03804 [Eucalyptus grandis];XP_034686133.1 uncharacterized protein LOC117914778 isoform X2 [Vitis riparia];EOY33252.1 Uncharacterize…	PF04578(Protein of unknown function, DUF594):Protein of unknown function, DUF594;PF13968(Domain of unknown function (DUF4220)):Domain of unknown function (DUF4220)		K00784 ribonuclease Z [EC:3.1.26.11] | (RefSeq) uncharacterized LOC107843876 (A)	FALSE	TRUE
Lac03g1208.1	Lac03g1208	chr03	15909077	15913976	-	Tier3	4.09847e+06	4.09847	Retrovirus-related Pol polyprotein from transposon RE1 OS=Arabidopsis thaliana OX=3702 GN=RE1 PE=2 SV=1	XP_022157748.1 uncharacterized protein LOC111024384 isoform X1 [Momordica charantia];TXG48382.1 hypothetical protein EZV62_027676 [Acer yangbiense];XP_022157750.1 uncharacterized protein LOC111024384 isoform X2 [Momordica charantia];TXG72772.1 hypothetical protein EZV62_001351 [Acer yangbiense];TXG59671.1 hypothetical protein EZV62_014244 [Acer yangbiense];XP_022143579.1 ankyrin repeat-containing…	PF14223(gag-polypeptide of LTR copia-type):gag-polypeptide of LTR copia-type;PF14244(gag-polypeptide of LTR copia-type):gag-polypeptide of LTR copia-type		K11982 E3 ubiquitin-protein ligase RNF115/126 [EC:2.3.2.27] | (RefSeq) uncharacterized LOC103419088 (A)	FALSE	TRUE
Lac03g1209.1	Lac03g1209	chr03	15950970	15953070	-	Tier3	4057980	4.05798		XP_018500988.1 PREDICTED: uncharacterized protein LOC103939247 isoform X1 [Pyrus x bretschneideri];XP_017239926.1 PREDICTED: uncharacterized protein LOC108212719 [Daucus carota subsp. sativus];PSR89811.1 Polysulfide reductase chain A like [Actinidia chinensis var. chinensis];EOY33252.1 Uncharacterized protein TCM_041206 [Theobroma cacao];XP_017982395.1 PREDICTED: uncharacterized protein LOC185901…	PF13968(Domain of unknown function (DUF4220)):Domain of unknown function (DUF4220);PF04578(Protein of unknown function, DUF594):Protein of unknown function, DUF594		K00784 ribonuclease Z [EC:3.1.26.11] | (RefSeq) uncharacterized LOC107843876 (A)	FALSE	FALSE
Lac03g1210.1	Lac03g1210	chr03	16003459	16029914	-	Tier3	3.99331e+06	3.99331	DnaJ protein homolog 2 OS=Allium porrum OX=4681 GN=LDJ2 PE=2 SV=1	XP_028756765.1 dnaJ protein homolog [Prosopis alba];CAE6075035.1 unnamed protein product [Arabidopsis arenosa];XP_022960880.1 dnaJ protein homolog [Cucurbita moschata];XP_038879723.1 dnaJ protein homolog [Benincasa hispida];KAF7823169.1 dnaJ protein-like protein [Senna tora];XP_022141959.1 dnaJ protein homolog [Momordica charantia]	PF02221(ML domain):ML domain;PF01556(DnaJ C terminal domain):DnaJ C terminal domain	cellular_component:cytoplasm "The contents of a cell excluding the plasma membrane and nucleus, but including other subcellular structures." [ISBN:0198547684](GO:0005737),cellular_component:cytosol "The part of the cytoplasm that does not contain organelles but which does contain other particulate matter, such as protein complexes." [GOC:hjd, GOC:jl](GO:0005829),biological_process:protein folding…	K09503 DnaJ homolog subfamily A member 2 | (RefSeq) dnaJ protein homolog (A)	FALSE	TRUE
Lac03g1211.1	Lac03g1211	chr03	16050140	16055276	+	Tier3	3957292	3.95729	TORTIFOLIA1-like protein 2 OS=Arabidopsis thaliana OX=3702 GN=TOR1L2 PE=4 SV=1	KAG7022173.1 TORTIFOLIA1-like protein 2, partial [Cucurbita argyrosperma subsp. argyrosperma];XP_038877756.1 TORTIFOLIA1-like protein 2 [Benincasa hispida];KAA0060184.1 microtubule-associated protein TORTIFOLIA1 isoform X1 [Cucumis melo var. makuwa];XP_004139086.1 TORTIFOLIA1-like protein 2 isoform X2 [Cucumis sativus];XP_022158058.1 TORTIFOLIA1-like protein 2 isoform X1 [Momordica charantia];XP_…	PF13513(HEAT-like repeat):HEAT-like repeat	cellular_component:microtubule "Any of the long, generally straight, hollow tubes of internal diameter 12-15 nm and external diameter 24 nm found in a wide variety of eukaryotic cells; each consists [usually] of 13 protofilaments of polymeric tubulin, staggered in such a manner that the tubulin monomers are arranged in a helical pattern on the microtubular surface, and with the alpha/beta axes of…		FALSE	TRUE
Lac03g1212.1	Lac03g1212	chr03	16121418	16121957	+	Tier3	3.88831e+06	3.88831	Beta-amyrin 28-monooxygenase OS=Vitis vinifera OX=29760 GN=CYP716A15 PE=1 SV=1	XP_022960871.1 beta-amyrin 28-oxidase [Cucurbita moschata];XP_022158061.1 beta-amyrin 28-oxidase [Momordica charantia];KAG6590124.1 Beta-amyrin 28-monooxygenase, partial [Cucurbita argyrosperma subsp. argyrosperma|Cucurbita argyrosperma subsp. sororia];KAB2068266.1 hypothetical protein ES319_A08G018900v1 [Gossypium barbadense];TYJ20794.1 hypothetical protein E1A91_A08G020700v1 [Gossypium mustelin…		molecular_function:monooxygenase activity "Catalysis of the incorporation of one atom from molecular oxygen into a compound and the reduction of the other atom of oxygen to water." [ISBN:0198506732](GO:0004497),molecular_function:iron ion binding "Binding to an iron [Fe] ion." [GOC:ai](GO:0005506),biological_process:sterol metabolic process "The chemical reactions and pathways involving sterols, …	K20667 beta-amyrin 28-monooxygenase [EC:1.14.14.126] | (RefSeq) beta-amyrin 28-oxidase (A)	FALSE	TRUE
Lac03g1213.1	Lac03g1213	chr03	16122173	16126559	+	Tier3	3885634	3.88563	Beta-amyrin 28-monooxygenase OS=Solanum lycopersicum OX=4081 GN=CYP716A44 PE=1 SV=1	XP_023891742.1 beta-amyrin 28-oxidase-like isoform X1 [Quercus suber];XP_038877759.1 LOW QUALITY PROTEIN: beta-amyrin 28-monooxygenase-like [Benincasa hispida];XP_022158061.1 beta-amyrin 28-oxidase [Momordica charantia];KAG6590124.1 Beta-amyrin 28-monooxygenase, partial [Cucurbita argyrosperma subsp. argyrosperma|Cucurbita argyrosperma subsp. sororia];XP_022960871.1 beta-amyrin 28-oxidase [Cucurb…	PF00067(Cytochrome P450):Cytochrome P450	molecular_function:monooxygenase activity "Catalysis of the incorporation of one atom from molecular oxygen into a compound and the reduction of the other atom of oxygen to water." [ISBN:0198506732](GO:0004497),molecular_function:iron ion binding "Binding to an iron [Fe] ion." [GOC:ai](GO:0005506),biological_process:sterol metabolic process "The chemical reactions and pathways involving sterols, …	K20667 beta-amyrin 28-monooxygenase [EC:1.14.14.126] | (RefSeq) beta-amyrin 28-oxidase (A)	FALSE	TRUE
Lac03g1214.1	Lac03g1214	chr03	16147928	16149518	-	Tier3	3861277	3.86128	Putative germin-like protein 2-1 OS=Oryza sativa subsp. japonica OX=39947 GN=Os02g0491600 PE=3 SV=1	XP_004134615.1 putative germin-like protein 2-1 [Cucumis sativus];KAA0052482.1 putative germin-like protein 2-1 [Cucumis melo var. makuwa];XP_023543231.1 putative germin-like protein 2-1 isoform X1 [Cucurbita pepo subsp. pepo];KAG6581480.1 putative germin-like protein 2-1, partial [Cucurbita argyrosperma subsp. sororia];XP_022925750.1 putative germin-like protein 2-1 isoform X1 [Cucurbita moschat…	PF00190(Cupin):Cupin	cellular_component:cell wall "The rigid or semi-rigid envelope lying outside the cell membrane of plant, fungal, most prokaryotic cells and some protozoan parasites, maintaining their shape and protecting them from osmotic lysis. In plants it is made of cellulose and, often, lignin; in fungi it is composed largely of polysaccharides; in bacteria it is composed of peptidoglycan; in protozoan paras…	K00384 thioredoxin reductase (NADPH) [EC:1.8.1.9] | (RefSeq) thioredoxin reductase 1-like (A)	FALSE	TRUE
Lac03g1215.1	Lac03g1215	chr03	16249705	16312703	-	Tier3	3728796	3.7288	TSET complex member tstB OS=Dictyostelium discoideum OX=44689 GN=tstB PE=1 SV=1	KAG6590123.1 hypothetical protein SDJN03_15546, partial [Cucurbita argyrosperma subsp. sororia|Cucurbita argyrosperma subsp. argyrosperma];XP_038881318.1 uncharacterized protein LOC120072865 [Benincasa hispida];XP_008442260.1 PREDICTED: uncharacterized protein LOC103486168 [Cucumis melo];XP_011653942.1 uncharacterized protein LOC101209457 [Cucumis sativus];XP_022987531.1 uncharacterized protein L…	PF00018(SH3 domain):SH3 domain	molecular_function:protein binding "Binding to a protein." [GOC:go_curators](GO:0005515)		FALSE	TRUE
Lac03g1216.1	Lac03g1216	chr03	16386223	16388507	+	Tier3	3622635	3.62263	Heavy metal-associated isoprenylated plant protein 28 OS=Arabidopsis thaliana OX=3702 GN=HIPP28 PE=3 SV=1	XP_031736129.1 heavy metal-associated isoprenylated plant protein 20-like [Cucumis sativus];KAE8653556.1 hypothetical protein Csa_007032, partial [Cucumis sativus];XP_038876758.1 heavy metal-associated isoprenylated plant protein 20-like [Benincasa hispida];XP_021816479.1 heavy metal-associated isoprenylated plant protein 28-like [Prunus avium];XP_022158060.1 heavy metal-associated isoprenylated …	PF00403(Heavy-metal-associated domain):Heavy-metal-associated domain	molecular_function:metal ion binding "Binding to a metal ion." [GOC:ai](GO:0046872)	K12848 U4/U6.U5 tri-snRNP component SNU23 | (RefSeq) zinc finger matrin-type protein 2 isoform X1 (A)	FALSE	TRUE
Lac03g1217.1	Lac03g1217	chr03	16390286	16392184	+	Tier3	3618765	3.61876		XP_023528348.1 uncharacterized protein LOC111791295 [Cucurbita pepo subsp. pepo];XP_023540289.1 uncharacterized protein LOC111800709 [Cucurbita pepo subsp. pepo];KAG7028928.1 hypothetical protein SDJN02_10111, partial [Cucurbita argyrosperma subsp. argyrosperma];XP_022936824.1 uncharacterized protein LOC111443291 [Cucurbita moschata];XP_022979507.1 uncharacterized protein LOC111479188 isoform X2 …				TRUE	TRUE
Lac03g1218.1	Lac03g1218	chr03	16396175	16408396	-	Tier3	3.60771e+06	3.60771	YTH domain-containing protein ECT3 OS=Arabidopsis thaliana OX=3702 GN=ECT3 PE=1 SV=1	XP_038876769.1 YTH domain-containing protein ECT4-like isoform X1 [Benincasa hispida];XP_023520661.1 uncharacterized protein LOC111784068 isoform X1 [Cucurbita pepo subsp. pepo];XP_022158055.1 YTH domain-containing family protein 2-like isoform X1 [Momordica charantia];XP_011660194.1 YTH domain-containing protein ECT4 isoform X1 [Cucumis sativus];XP_022926210.1 uncharacterized protein LOC11143338…	PF04146(YT521-B-like domain):YT521-B-like domain	molecular_function:RNA binding "Binding to an RNA molecule or a portion thereof." [GOC:jl, GOC:mah](GO:0003723),molecular_function:mRNA binding "Binding to messenger RNA [mRNA], an intermediate molecule between DNA and protein. mRNA includes UTR and coding sequences, but does not contain introns." [GOC:kmv, GOC:pr, SO:0000234](GO:0003729),cellular_component:cytoplasm "The contents of a cell exclu…	K20102 YTH domain-containing family protein | (RefSeq) YTH domain-containing family protein 2-like isoform X1 (A)	FALSE	TRUE
Lac03g1219.1	Lac03g1219	chr03	16461535	16461867	+	Tier3	3548299	3.5483						TRUE	FALSE
Lac03g1220.1	Lac03g1220	chr03	16462214	16466376	+	Tier3	3545705	3.5457	Glucan endo-1,3-beta-glucosidase 6 OS=Arabidopsis thaliana OX=3702 GN=At5g58090 PE=2 SV=2	XP_023520642.1 glucan endo-1,3-beta-glucosidase 6-like [Cucurbita pepo subsp. pepo];KAG7022177.1 Glucan endo-1,3-beta-glucosidase 6 [Cucurbita argyrosperma subsp. argyrosperma];XP_022926222.1 glucan endo-1,3-beta-glucosidase 6-like [Cucurbita moschata];KAG6588258.1 Glucan endo-1,3-beta-glucosidase 6, partial [Cucurbita argyrosperma subsp. sororia];KAB1200396.1 Glucan endo-1,3-beta-glucosidase 6 […	PF00332(Glycosyl hydrolases family 17):Glycosyl hydrolases family 17;PF07983(X8 domain):X8 domain	molecular_function:hydrolase activity, hydrolyzing O-glycosyl compounds "Catalysis of the hydrolysis of any O-glycosyl bond." [GOC:mah](GO:0004553),biological_process:carbohydrate metabolic process "The chemical reactions and pathways involving carbohydrates, any of a group of organic compounds based of the general formula Cx[H2O]y." [GOC:mah, ISBN:0198506732](GO:0005975),cellular_component:obsol…	K19893 glucan endo-1,3-beta-glucosidase 5/6 [EC:3.2.1.39] | (RefSeq) glucan endo-1,3-beta-glucosidase 6-like (A)	FALSE	TRUE
Lac03g1221.1	Lac03g1221	chr03	16473187	16480333	+	Tier3	3533240	3.53324	Aspartic proteinase 36 OS=Arabidopsis thaliana OX=3702 GN=A36 PE=1 SV=1	XP_004139089.1 aspartic proteinase-like protein 2 [Cucumis sativus];XP_022961001.1 aspartic proteinase-like protein 2 [Cucurbita moschata];XP_038879444.1 aspartic proteinase 39-like [Benincasa hispida];KAG6588259.1 Aspartic proteinase-like protein 2, partial [Cucurbita argyrosperma subsp. sororia];XP_022988452.1 aspartic proteinase-like protein 2 [Cucurbita maxima];XP_008443647.1 PREDICTED: aspar…	PF14543(Xylanase inhibitor N-terminal):Xylanase inhibitor N-terminal;PF14541(Xylanase inhibitor C-terminal):Xylanase inhibitor C-terminal	molecular_function:aspartic-type endopeptidase activity "Catalysis of the hydrolysis of internal, alpha-peptide bonds in a polypeptide chain by a mechanism in which a water molecule bound by the side chains of aspartic residues at the active center acts as a nucleophile." [ISBN:0198506732](GO:0004190),biological_process:proteolysis "The hydrolysis of proteins into smaller polypeptides and/or amin…	K00924 kinase [EC:2.7.1.-] | (RefSeq) aspartic proteinase-like protein 2 (A)	FALSE	TRUE
Lac03g1222.1	Lac03g1222	chr03	16480402	16485117	-	Tier3	3.52724e+06	3.52724		XP_038879445.1 uncharacterized protein LOC120071318 [Benincasa hispida];XP_008443648.1 PREDICTED: uncharacterized protein LOC103487195 [Cucumis melo];RVW70172.1 hypothetical protein CK203_057148 [Vitis vinifera];KAG2693858.1 hypothetical protein I3760_08G115200 [Carya illinoinensis];KAG7022179.1 hypothetical protein SDJN02_15909, partial [Cucurbita argyrosperma subsp. argyrosperma];XP_022973871.1…	PF10184(Uncharacterized conserved protein (DUF2358)):Uncharacterized conserved protein (DUF2358)	cellular_component:chloroplast "A chlorophyll-containing plastid with thylakoids organized into grana and frets, or stroma thylakoids, and embedded in a stroma." [ISBN:0471245208](GO:0009507)		FALSE	TRUE
Lac03g1223.1	Lac03g1223	chr03	16496506	16496873	+	Tier3	3.51331e+06	3.51331		XP_038897113.1 uncharacterized PE-PGRS family protein PE_PGRS46-like [Benincasa hispida];XP_022941468.1 uncharacterized protein LOC111446757 [Cucurbita moschata];KAG7024972.1 Nipped-B-like protein B, partial [Cucurbita argyrosperma subsp. argyrosperma];KAG6607749.1 Cleavage and polyadenylation specificity factor subunit, partial [Cucurbita argyrosperma subsp. sororia];XP_016902965.1 PREDICTED: un…			K14398 cleavage and polyadenylation specificity factor subunit 6/7 | (RefSeq) cleavage and polyadenylation specificity factor subunit 6-like (A)	FALSE	FALSE
Lac03g1224.1	Lac03g1224	chr03	16497915	16500290	+	Tier3	3.5109e+06	3.5109	Thioredoxin F2, chloroplastic OS=Arabidopsis thaliana OX=3702 GN=At5g16400 PE=1 SV=1	XP_038878300.1 thioredoxin F-type, chloroplastic-like [Benincasa hispida];XP_023516257.1 thioredoxin F-type, chloroplastic-like [Cucurbita pepo subsp. pepo];XP_021282761.1 thioredoxin F-type, chloroplastic-like [Herrania umbratica];XP_022988428.1 thioredoxin F-type, chloroplastic-like [Cucurbita maxima];XP_022973893.1 thioredoxin F-type, chloroplastic-like [Cucurbita maxima];XP_023520633.1 thiore…	PF00085(Thioredoxin):Thioredoxin	cellular_component:cytosol "The part of the cytoplasm that does not contain organelles but which does contain other particulate matter, such as protein complexes." [GOC:hjd, GOC:jl](GO:0005829),molecular_function:protein-disulfide reductase activity "Catalysis of the reaction: a protein with reduced sulfide groups = a protein with oxidized disulfide bonds." [PMID:7559385](GO:0015035)	K03671 thioredoxin 1 | (RefSeq) thioredoxin F-type, chloroplastic-like (A)	FALSE	FALSE
Lac03g1225.1	Lac03g1225	chr03	16613565	16618322	-	Tier3	3.39406e+06	3.39406	Acyl carrier protein 2, mitochondrial OS=Arabidopsis thaliana OX=3702 GN=MTACP2 PE=1 SV=1	PON89114.1 Acyl carrier protein [Trema orientale];XP_022157065.1 acyl carrier protein 2, mitochondrial [Momordica charantia];XP_022933926.1 acyl carrier protein 2, mitochondrial-like [Cucurbita moschata];XP_044498501.1 acyl carrier protein 2, mitochondrial-like [Mangifera indica];XP_022961004.1 acyl carrier protein 2, mitochondrial-like [Cucurbita argyrosperma subsp. sororia|Cucurbita moschata|Cu…	PF00550(Phosphopantetheine attachment site):Phosphopantetheine attachment site	molecular_function:acyl binding "Binding to an acyl group, any group formally derived by removal of the hydroxyl group from the acid function of a carboxylic acid." [GOC:curators, ISBN:0198506732](GO:0000035),molecular_function:acyl carrier activity "Binding an acyl group and presenting it for processing or offloading to a cognate enzyme. Covalently binds the acyl group via a phosphopantetheine p…	K03955 NADH dehydrogenase (ubiquinone) 1 alpha/beta subcomplex 1, acyl-carrier protein | (RefSeq) acyl carrier protein 2, mitochondrial (A)	FALSE	TRUE
Lac03g1226.1	Lac03g1226	chr03	16663728	16716319	+	Tier3	3.31998e+06	3.31998		XP_022960981.1 uncharacterized protein LOC111461618 [Cucurbita moschata];KAF3966765.1 hypothetical protein CMV_009156 [Castanea mollissima];XP_004139093.1 uncharacterized protein LOC101207480 isoform X1 [Cucumis sativus];KAG6590116.1 hypothetical protein SDJN03_15539, partial [Cucurbita argyrosperma subsp. sororia|Cucurbita argyrosperma subsp. argyrosperma];XP_008443650.1 PREDICTED: uncharacteriz…			K07374 tubulin alpha | (RefSeq) uncharacterized protein LOC103653233 (A)	FALSE	TRUE
Lac03g1227.1	Lac03g1227	chr03	16718814	16724572	-	Tier3	3288307	3.28831		KAG6588263.1 hypothetical protein SDJN03_16828, partial [Cucurbita argyrosperma subsp. sororia];XP_022933923.1 uncharacterized protein LOC111441189 [Cucurbita moschata];XP_011660198.1 uncharacterized protein LOC101207721 [Cucumis sativus];XP_038878257.1 uncharacterized protein LOC120070542 [Benincasa hispida];XP_041022391.1 uncharacterized protein LOC121263523 isoform X1 [Juglans microcarpa x Jug…	PF09229(Activator of Hsp90 ATPase, N-terminal):Activator of Hsp90 ATPase, N-terminal	molecular_function:ATPase activator activity "Binds to and increases the activity of an ATP hydrolysis activity." [GOC:ajp](GO:0001671),cellular_component:cytosol "The part of the cytoplasm that does not contain organelles but which does contain other particulate matter, such as protein complexes." [GOC:hjd, GOC:jl](GO:0005829),biological_process:protein folding "The process of assisting in the c…	K13985 N-acyl-phosphatidylethanolamine-hydrolysing phospholipase D [EC:3.1.4.54] | (RefSeq) Metallo-hydrolase/oxidoreductase (A)	FALSE	TRUE
Lac03g1228.1	Lac03g1228	chr03	16726170	16726766	-	Tier3	3283532	3.28353		KAA0025724.1 uncharacterized protein E6C27_scaffold653G00030 [Cucumis melo var. makuwa];TYK06155.1 uncharacterized protein E5676_scaffold287G00030 [Cucumis melo var. makuwa];TYK03767.1 hypothetical protein E5676_scaffold863G001500 [Cucumis melo var. makuwa];KAA0063075.1 hypothetical protein E6C27_scaffold468G001930 [Cucumis melo var. makuwa];KAA0061097.1 hypothetical protein E6C27_scaffold348G000…				TRUE	TRUE
Lac03g1229.1	Lac03g1229	chr03	16737605	16740864	+	Tier3	3.27077e+06	3.27077	Protein REPRESSOR OF SILENCING 3 OS=Arabidopsis thaliana OX=3702 GN=ROS3 PE=2 SV=1	XP_023006551.1 uncharacterized protein LOC111499238 [Cucurbita maxima];KAG7022183.1 Nucleolar protein 8 [Cucurbita argyrosperma subsp. argyrosperma];XP_038880727.1 uncharacterized protein LOC120072327 [Benincasa hispida];XP_021689226.1 nucleolar protein 8 isoform X1 [Hevea brasiliensis];XP_023520666.1 papilin [Cucurbita pepo subsp. pepo];XP_022933918.1 uncharacterized protein LOC111441186 [Cucurb…	PF00076(RNA recognition motif):RNA recognition motif	molecular_function:nucleic acid binding "Binding to a nucleic acid." [GOC:jl](GO:0003676),molecular_function:RNA binding "Binding to an RNA molecule or a portion thereof." [GOC:jl, GOC:mah](GO:0003723),cellular_component:nucleus "A membrane-bounded organelle of eukaryotic cells in which chromosomes are housed and replicated. In most cells, the nucleus contains all of the cell's chromosomes except…		FALSE	FALSE
Lac03g1230.1	Lac03g1230	chr03	16766982	16770908	+	Tier3	3241055	3.24105	23 kDa jasmonate-induced protein OS=Hordeum vulgare OX=4513 PE=2 SV=1	XP_022157068.1 23 kDa jasmonate-induced protein-like [Momordica charantia];XP_038891763.1 23 kDa jasmonate-induced protein-like [Benincasa hispida];KAB2610969.1 23 kDa jasmonate-induced protein-like [Pyrus ussuriensis x Pyrus communis];XP_022157071.1 23 kDa jasmonate-induced protein-like [Momordica charantia];AIS71930.1 23 kDa jasmonate-induced protein [Citrullus lanatus];XP_004139150.3 23 kDa ja…	PF21230(Nakanori-like protein):Nakanori-like protein		K04733 interleukin-1 receptor-associated kinase 4 [EC:2.7.11.1] | (RefSeq) probable serine/threonine-protein kinase PIX13 (A)	FALSE	TRUE
Lac03g1231.1	Lac03g1231	chr03	16821852	16826391	-	Tier3	3.18588e+06	3.18588	Protein HEADING DATE 3A OS=Oryza sativa subsp. japonica OX=39947 GN=HD3A PE=1 SV=1	ABR20499.1 FTL2 [Cucurbita moschata];XP_022149957.1 protein HEADING DATE 3A [Momordica charantia];KGN66637.1 hypothetical protein Csa_007129 [Cucumis sativus];NP_001292686.1 protein HEADING DATE 3A [Cucumis melo|Cucumis sativus];XP_022933924.1 protein HEADING DATE 3A [Cucurbita moschata];POE52202.1 protein heading date 3a [Quercus suber]	PF01161(Phosphatidylethanolamine-binding protein):Phosphatidylethanolamine-binding protein		K16223 protein FLOWERING LOCUS T | (RefSeq) protein HEADING DATE 3A (A)	FALSE	TRUE
Lac03g1232.1	Lac03g1232	chr03	16899030	16900795	-	Tier3	3.11009e+06	3.11009	Polygalacturonase OS=Prunus persica OX=3760 PE=2 SV=1	TYK15295.1 polygalacturonase [Cucumis melo var. makuwa];XP_022150002.1 polygalacturonase-like [Momordica charantia];XP_008443656.2 PREDICTED: polygalacturonase [Cucumis melo];KAA0038201.1 polygalacturonase [Cucumis melo var. makuwa];XP_015868322.1 polygalacturonase-like [Ziziphus jujuba];CAB4268629.1 unnamed protein product [Prunus armeniaca]	PF00295(Glycosyl hydrolases family 28):Glycosyl hydrolases family 28	molecular_function:polygalacturonase activity "Catalysis of the random hydrolysis of [1->4]-alpha-D-galactosiduronic linkages in pectate and other galacturonans." [EC:3.2.1.15](GO:0004650),biological_process:carbohydrate metabolic process "The chemical reactions and pathways involving carbohydrates, any of a group of organic compounds based of the general formula Cx[H2O]y." [GOC:mah, ISBN:0198506…	K01184 polygalacturonase [EC:3.2.1.15] | (RefSeq) polygalacturonase (A)	FALSE	TRUE
Lac03g1233.1	Lac03g1233	chr03	16906073	16906558	-	Tier3	3.10368e+06	3.10368	Polygalacturonase OS=Prunus persica OX=3760 PE=2 SV=1	KAG7023779.1 hypothetical protein SDJN02_14805, partial [Cucurbita argyrosperma subsp. argyrosperma];XP_022150002.1 polygalacturonase-like [Momordica charantia];KAA0038201.1 polygalacturonase [Cucumis melo var. makuwa];XP_008443656.2 PREDICTED: polygalacturonase [Cucumis melo];KAA3454168.1 polygalacturonase-like [Gossypium australe];KAG6590113.1 hypothetical protein SDJN03_15536, partial [Cucurbi…	PF00295(Glycosyl hydrolases family 28):Glycosyl hydrolases family 28	molecular_function:polygalacturonase activity "Catalysis of the random hydrolysis of [1->4]-alpha-D-galactosiduronic linkages in pectate and other galacturonans." [EC:3.2.1.15](GO:0004650),biological_process:carbohydrate metabolic process "The chemical reactions and pathways involving carbohydrates, any of a group of organic compounds based of the general formula Cx[H2O]y." [GOC:mah, ISBN:0198506…	K01184 polygalacturonase [EC:3.2.1.15] | (RefSeq) polygalacturonase-like (A)	FALSE	TRUE
Lac03g1234.1	Lac03g1234	chr03	16920960	16966481	-	Tier3	3.06628e+06	3.06628	Acetolactate synthase small subunit 2, chloroplastic OS=Arabidopsis thaliana OX=3702 GN=At2g31810 PE=1 SV=1	TQD94689.1 hypothetical protein C1H46_019741 [Malus baccata];XP_008443657.1 PREDICTED: acetolactate synthase small subunit 1, chloroplastic-like [Cucumis melo];XP_022988469.1 acetolactate synthase small subunit 1, chloroplastic-like [Cucurbita maxima];XP_023520675.1 acetolactate synthase small subunit 1, chloroplastic-like [Cucurbita pepo subsp. pepo];XP_022149970.1 acetolactate synthase small su…	PF10369(Small subunit of acetolactate synthase):Small subunit of acetolactate synthase;PF22629(AHAS-like ACT domain):AHAS-like ACT domain	molecular_function:acetolactate synthase activity "Catalysis of the reaction: H+ + 2 pyruvate = [2S]-2-acetolactate + CO2. Can also convert 2-oxobutanoate and pyruvate to [S]-2-ethyl-2-hydroxy-3-oxobutanoate." [EC:2.2.1.6](GO:0003984),cellular_component:cytosol "The part of the cytoplasm that does not contain organelles but which does contain other particulate matter, such as protein complexes." …	K01653 acetolactate synthase I/III small subunit [EC:2.2.1.6] | (RefSeq) acetolactate synthase small subunit 1, chloroplastic-like (A)	FALSE	TRUE
Lac03g1235.1	Lac03g1235	chr03	17000185	17008103	-	Tier3	3005856	3.00586	ER membrane protein complex subunit 10 OS=Xenopus tropicalis OX=8364 GN=emc10 PE=2 SV=1	KAG7023777.1 ER membrane protein complex subunit 10 [Cucurbita argyrosperma subsp. argyrosperma];XP_008443658.1 PREDICTED: ER membrane protein complex subunit 10 [Cucumis melo];XP_022961188.1 ER membrane protein complex subunit 10 [Cucurbita moschata];XP_011660199.1 ER membrane protein complex subunit 10 [Cucumis sativus];XP_038879061.1 ER membrane protein complex subunit 10 [Benincasa hispida];X…				FALSE	TRUE
Lac03g1236.1	Lac03g1236	chr03	17027817	17030959	+	Tier3	2980612	2.98061	Ycf20-like protein OS=Arabidopsis thaliana OX=3702 GN=At1g65420 PE=2 SV=2	XP_022973215.1 ycf20-like protein [Cucurbita maxima];XP_022924878.1 ycf20-like protein [Cucurbita argyrosperma subsp. argyrosperma|Cucurbita moschata];KAG6588267.1 Ycf20-like protein, partial [Cucurbita argyrosperma subsp. sororia];GAV76174.1 DUF565 domain-containing protein [Cephalotus follicularis];XP_024926145.1 ycf20-like protein [Ziziphus jujuba];XP_023520636.1 ycf20-like protein [Cucurbita …	PF04483(Protein of unknown function (DUF565)):Protein of unknown function (DUF565)			FALSE	FALSE
Lac03g1237.1	Lac03g1237	chr03	17035049	17073270	-	Tier3	2.95584e+06	2.95584	Type II inositol polyphosphate 5-phosphatase 15 OS=Arabidopsis thaliana OX=3702 GN=IP5P15 PE=1 SV=2	XP_004139159.1 type II inositol polyphosphate 5-phosphatase 15 [Cucumis sativus];XP_023002902.1 type II inositol polyphosphate 5-phosphatase 15-like [Cucurbita maxima];XP_023520635.1 type II inositol polyphosphate 5-phosphatase 15-like [Cucurbita pepo subsp. pepo];XP_038879736.1 type II inositol polyphosphate 5-phosphatase 15-like isoform X2 [Benincasa hispida];XP_008443662.1 PREDICTED: type II i…	PF22669(Endonuclease/Exonuclease/phosphatase family 2):Endonuclease/Exonuclease/phosphatase family 2	molecular_function:phosphatidylinositol-4,5-bisphosphate 5-phosphatase activity "Catalysis of the reaction: 1-phosphatidyl-1D-myo-inositol 4,5-bisphosphate + H2O = 1-phosphatidyl-1D-myo-inositol 4-phosphate + phosphate." [RHEA:22764](GO:0004439),molecular_function:protein binding "Binding to a protein." [GOC:go_curators](GO:0005515),molecular_function:phosphatase activity "Catalysis of the hydrol…	K01099 inositol polyphosphate 5-phosphatase INPP5B/F [EC:3.1.3.36] | (RefSeq) type II inositol 1,4,5-trisphosphate 5-phosphatase FRA3-like isoform X1 (A)	FALSE	TRUE
Lac03g1238.1	Lac03g1238	chr03	17100019	17193027	-	Tier3	2863477	2.86348	Putative vacuolar protein sorting-associated protein 13A OS=Dictyostelium discoideum OX=44689 GN=vps13A PE=2 SV=1	XP_031736165.1 uncharacterized protein LOC101204937 isoform X4 [Cucumis sativus];XP_011660209.1 uncharacterized protein LOC101204937 isoform X1 [Cucumis sativus];XP_038879509.1 uncharacterized protein LOC120071354 isoform X1 [Benincasa hispida];XP_022988633.1 uncharacterized protein LOC111485823 isoform X1 [Cucurbita maxima];XP_023516584.1 uncharacterized protein LOC111780422 isoform X1 [Cucurbit…	PF16908(Vacuolar sorting-associated protein 13, extended-chorein):Vacuolar sorting-associated protein 13, extended-chorein;PF12624(VPS13-like, N-terminal):VPS13-like, N-terminal;PF16910(VPS13, central RBG modules):VPS13, central RBG modules	biological_process:protein targeting to vacuole "The process of directing proteins towards the vacuole, usually using signals contained within the protein." [GOC:curators](GO:0006623),cellular_component:extrinsic component of membrane "The component of a membrane consisting of gene products and protein complexes that are loosely bound to one of its surfaces, but not integrated into the hydrophobi…	K19525 vacuolar protein sorting-associated protein 13A/C | (RefSeq) uncharacterized protein LOC18430385 isoform X1 (A)	FALSE	TRUE
Lac03g1239.1	Lac03g1239	chr03	17205851	17206668	+	Tier3	2.80374e+06	2.80374						TRUE	FALSE
Lac03g1240.1	Lac03g1240	chr03	17242767	17244236	+	Tier3	2.7665e+06	2.7665	Galactan beta-1,4-galactosyltransferase GALS1 OS=Arabidopsis thaliana OX=3702 GN=GALS1 PE=2 SV=2	XP_042990324.1 galactan beta-1,4-galactosyltransferase GALS1 [Carya illinoinensis];XP_023525128.1 galactan beta-1,4-galactosyltransferase GALS1 [Cucurbita pepo subsp. pepo];XP_018843081.1 galactan beta-1,4-galactosyltransferase GALS1 [Juglans regia];XP_022940530.1 galactan beta-1,4-galactosyltransferase GALS1 [Cucurbita moschata];XP_022982004.1 galactan beta-1,4-galactosyltransferase GALS1 [Cucur…	PF01697(Glycosyltransferase family 92):Glycosyltransferase family 92	cellular_component:cytoplasm "The contents of a cell excluding the plasma membrane and nucleus, but including other subcellular structures." [ISBN:0198547684](GO:0005737),molecular_function:glycosyltransferase activity "Catalysis of the transfer of a glycosyl group from one compound [donor] to another [acceptor]." [GOC:jl, ISBN:0198506732](GO:0016757),biological_process:glycosylation "The covalen…		FALSE	TRUE
Lac03g1241.1	Lac03g1241	chr03	17245840	17284773	+	Tier3	2.74469e+06	2.74469	Zinc finger CCCH domain-containing protein 46 OS=Oryza sativa subsp. japonica OX=39947 GN=LIC PE=1 SV=1	KAG6588269.1 Zinc finger CCCH domain-containing protein 16, partial [Cucurbita argyrosperma subsp. sororia];XP_022144416.1 zinc finger CCCH domain-containing protein 16 [Momordica charantia];XP_022925231.1 zinc finger CCCH domain-containing protein 16 isoform X1 [Cucurbita moschata];XP_023005674.1 zinc finger CCCH domain-containing protein 16 isoform X1 [Cucurbita maxima];KAG7022189.1 Zinc finger…	PF00642(Zinc finger C-x8-C-x5-C-x3-H type (and similar)):Zinc finger C-x8-C-x5-C-x3-H type (and similar)	biological_process:protein polyubiquitination "Addition of multiple ubiquitin groups to a protein, forming a ubiquitin chain." [PMID:26906419](GO:0000209),cellular_component:nucleus "A membrane-bounded organelle of eukaryotic cells in which chromosomes are housed and replicated. In most cells, the nucleus contains all of the cell's chromosomes except the organellar chromosomes, and is the site of…	K14321 nucleoporin-like protein 2 | (RefSeq) zinc finger CCCH domain-containing protein 16 isoform X1 (A)	FALSE	TRUE
Lac03g1242.1	Lac03g1242	chr03	17298788	17299708	+	Tier3	2710752	2.71075	Metalloendoproteinase 5-MMP OS=Arabidopsis thaliana OX=3702 GN=5MMP PE=1 SV=1	XP_031280150.1 metalloendoproteinase 3-MMP-like [Pistacia vera];XP_030973633.1 metalloendoproteinase 2-MMP-like [Quercus lobata];XP_022961167.1 metalloendoproteinase 1-like [Cucurbita moschata];XP_008443669.1 PREDICTED: metalloendoproteinase 2-MMP-like [Cucumis melo|Cucumis melo var. makuwa];XP_016899789.1 PREDICTED: LOW QUALITY PROTEIN: metalloendoproteinase 1-like [Cucumis melo];XP_004139164.1 …	PF01471(Putative peptidoglycan binding domain):Putative peptidoglycan binding domain;PF00413(Matrixin):Matrixin	molecular_function:metalloendopeptidase activity "Catalysis of the hydrolysis of internal, alpha-peptide bonds in a polypeptide chain by a mechanism in which water acts as a nucleophile, one or two metal ions hold the water molecule in place, and charged amino acid side chains are ligands for the metal ions." [GOC:mah, https://www.ebi.ac.uk/merops/about/glossary.shtml#CATTYPE, https://www.ebi.ac.…	K01397 matrix metalloproteinase-7 (matrilysin, uterine) [EC:3.4.24.23] | (RefSeq) metalloendoproteinase 1-like (A)	FALSE	TRUE
Lac03g1243.1	Lac03g1243	chr03	17309963	17311014	-	Tier3	2.69951e+06	2.69951	Homeobox-leucine zipper protein ANTHOCYANINLESS 2 OS=Arabidopsis thaliana OX=3702 GN=ANL2 PE=2 SV=1	XP_022964504.1 homeobox-leucine zipper protein ANTHOCYANINLESS 2-like [Cucurbita moschata];XP_022958954.1 homeobox-leucine zipper protein ANTHOCYANINLESS 2-like [Cucurbita moschata];XP_038876413.1 homeobox-leucine zipper protein ANTHOCYANINLESS 2-like [Benincasa hispida];XP_023548045.1 homeobox-leucine zipper protein ANTHOCYANINLESS 2-like [Cucurbita pepo subsp. pepo];XP_023514722.1 homeobox-leuc…			K09338 homeobox-leucine zipper protein | (RefSeq) homeobox-leucine zipper protein ANTHOCYANINLESS 2-like (A)	FALSE	FALSE
Lac03g1244.1	Lac03g1244	chr03	17326084	17369440	+	Tier3	2662238	2.66224	Endoribonuclease Dicer homolog 2 OS=Arabidopsis thaliana OX=3702 GN=At3g03300 PE=1 SV=2	XP_008443674.1 PREDICTED: endoribonuclease Dicer homolog 2 isoform X2 [Cucumis melo];XP_038879367.1 endoribonuclease Dicer homolog 2 isoform X3 [Benincasa hispida];XP_004139098.1 endoribonuclease Dicer homolog 2 isoform X1 [Cucumis sativus];XP_022149983.1 LOW QUALITY PROTEIN: endoribonuclease Dicer homolog 2 [Momordica charantia];XP_008443670.1 PREDICTED: endoribonuclease Dicer homolog 2 isoform …	PF00636(Ribonuclease III domain):Ribonuclease III domain;PF00270(DEAD/DEAH box helicase):DEAD/DEAH box helicase;PF02170(PAZ domain):PAZ domain;PF00271(Helicase conserved C-terminal domain):Helicase conserved C-terminal domain;PF03368(Dicer dimerisation domain):Dicer dimerisation domain	molecular_function:nucleic acid binding "Binding to a nucleic acid." [GOC:jl](GO:0003676),molecular_function:RNA binding "Binding to an RNA molecule or a portion thereof." [GOC:jl, GOC:mah](GO:0003723),molecular_function:ribonuclease III activity "Catalysis of the endonucleolytic cleavage of RNA with 5'-phosphomonoesters and 3'-OH termini; makes two staggered cuts in both strands of dsRNA, leavin…	K11592 endoribonuclease Dicer [EC:3.1.26.-] | (RefSeq) endoribonuclease Dicer homolog 2 (A)	FALSE	TRUE
Lac03g1245.1	Lac03g1245	chr03	17370771	17372383	+	Tier3	2638423	2.63842						TRUE	FALSE
Lac03g1246.1	Lac03g1246	chr03	17373798	17375772	+	Tier3	2635215	2.63522	Protein TIC 20-II, chloroplastic OS=Arabidopsis thaliana OX=3702 GN=TIC20-II PE=2 SV=1	XP_022987499.1 protein TIC 20-II, chloroplastic-like [Cucurbita maxima];XP_023005732.1 protein TIC 20-II, chloroplastic-like isoform X1 [Cucurbita maxima];XP_022149956.1 protein TIC 20-II, chloroplastic-like [Momordica charantia];XP_023005745.1 protein TIC 20-II, chloroplastic-like isoform X2 [Cucurbita maxima];PKI66921.1 hypothetical protein CRG98_012684 [Punica granatum];XP_023516082.1 protein …	PF16166(Chloroplast import apparatus Tic20-like):Chloroplast import apparatus Tic20-like			FALSE	TRUE
Lac03g1247.1	Lac03g1247	chr03	17377212	17378360	+	Tier3	2632214	2.63221		TXG54013.1 hypothetical protein EZV62_019269 [Acer yangbiense];TXG48193.1 hypothetical protein EZV62_027487 [Acer yangbiense];VVA32948.1 PREDICTED: DUF4283 domain-containing [Prunus dulcis];XP_022149484.1 uncharacterized protein LOC111017902 [Momordica charantia];PQQ10307.1 uncharacterized protein Pyn_17609 [Prunus yedoensis var. nudiflora];TXG69172.1 hypothetical protein EZV62_004107 [Acer yangb…	PF14111(Domain of unknown function (DUF4283)):Domain of unknown function (DUF4283)		K11294 nucleolin | (RefSeq) nucleolin-like (A)	FALSE	TRUE
Lac03g1248.1	Lac03g1248	chr03	17485921	17486253	+	Tier3	2523913	2.52391	Phosphoglycolate phosphatase 1B, chloroplastic OS=Arabidopsis thaliana OX=3702 GN=PGLP1B PE=1 SV=1	CAB4285721.1 unnamed protein product [Prunus armeniaca];XP_023005691.1 phosphoglycolate phosphatase 1B, chloroplastic-like [Cucurbita maxima];XP_004139100.1 phosphoglycolate phosphatase 1B, chloroplastic [Cucumis sativus];XP_008443684.1 PREDICTED: phosphoglycolate phosphatase 1B, chloroplastic-like [Cucumis melo var. makuwa|Cucumis melo];XP_023515560.1 phosphoglycolate phosphatase 1B, chloroplast…			K19269 phosphoglycolate phosphatase [EC:3.1.3.18 3.1.3.48] | (RefSeq) phosphoglycolate phosphatase 1B, chloroplastic (A)	FALSE	FALSE
Lac03g1249.1	Lac03g1249	chr03	17487436	17494779	+	Tier3	2.51889e+06	2.51889	Phosphoglycolate phosphatase 1B, chloroplastic OS=Arabidopsis thaliana OX=3702 GN=PGLP1B PE=1 SV=1	XP_004139100.1 phosphoglycolate phosphatase 1B, chloroplastic [Cucumis sativus];XP_004492869.1 phosphoglycolate phosphatase 1B, chloroplastic-like [Cicer arietinum];XP_008443684.1 PREDICTED: phosphoglycolate phosphatase 1B, chloroplastic-like [Cucumis melo var. makuwa|Cucumis melo];XP_019449854.1 PREDICTED: phosphoglycolate phosphatase 1B, chloroplastic-like [Lupinus angustifolius];XP_023515560.1…	PF13344(Haloacid dehalogenase-like hydrolase):Haloacid dehalogenase-like hydrolase;PF13242(HAD-hyrolase-like):HAD-hyrolase-like	molecular_function:phosphatase activity "Catalysis of the hydrolysis of a phosphoric monoester, releasing a phosphate." [GOC:curators, GOC:pg](GO:0016791)	K19269 phosphoglycolate phosphatase [EC:3.1.3.18 3.1.3.48] | (RefSeq) phosphoglycolate phosphatase 1B, chloroplastic (A)	FALSE	FALSE
Lac03g1250.1	Lac03g1250	chr03	17566501	17569846	+	Tier3	2.44183e+06	2.44183	Probable protein phosphatase 2C 33 OS=Arabidopsis thaliana OX=3702 GN=PPC6-1 PE=1 SV=1	XP_038879893.1 probable protein phosphatase 2C 33 [Benincasa hispida];KAG6588272.1 Serine carboxypeptidase 1, partial [Cucurbita argyrosperma subsp. sororia];KAG7022192.1 Serine carboxypeptidase 1 [Cucurbita argyrosperma subsp. argyrosperma];XP_011013066.1 PREDICTED: LOW QUALITY PROTEIN: probable protein phosphatase 2C 33 [Populus euphratica];XP_023520664.1 probable protein phosphatase 2C 33 [Cuc…	PF00481(Protein phosphatase 2C):Protein phosphatase 2C	molecular_function:protein serine/threonine phosphatase activity "Catalysis of the reaction: protein serine phosphate + H2O = protein serine + phosphate, and protein threonine phosphate + H2O = protein threonine + phosphate." [GOC:bf](GO:0004722),biological_process:protein dephosphorylation "The process of removing one or more phosphoric residues from a protein." [GOC:hb](GO:0006470),biological_p…	K17506 protein phosphatase 1L [EC:3.1.3.16] | (RefSeq) probable protein phosphatase 2C 74 (A)	FALSE	TRUE
Lac03g1251.1	Lac03g1251	chr03	17573815	17579236	-	Tier3	2.43347e+06	2.43347	Riboflavin biosynthesis protein PYRR, chloroplastic OS=Zea mays OX=4577 GN=PYRR PE=1 SV=1	XP_022960648.1 riboflavin biosynthesis protein PYRR, chloroplastic-like isoform X1 [Cucurbita moschata];KAG6590099.1 Riboflavin biosynthesis protein PYRR, chloroplastic, partial [Cucurbita argyrosperma subsp. sororia];XP_011660221.1 riboflavin biosynthesis protein PYRR, chloroplastic [Cucumis sativus];XP_008443687.1 PREDICTED: riboflavin biosynthesis protein PYRR, chloroplastic-like isoform X1 [C…	PF01872(RibD C-terminal domain):RibD C-terminal domain;PF08719(NADAR domain):NADAR domain	molecular_function:catalytic activity "Catalysis of a biochemical reaction at physiological temperatures. In biologically catalyzed reactions, the reactants are known as substrates, and the catalysts are naturally occurring macromolecular substances known as enzymes. Enzymes possess specific binding sites for substrates, and are usually composed wholly or largely of protein, but RNA that has cata…	K11752 diaminohydroxyphosphoribosylaminopyrimidine deaminase / 5-amino-6-(5-phosphoribosylamino)uracil reductase [EC:3.5.4.26 1.1.1.193] | (RefSeq) riboflavin biosynthesis protein PYRR, chloroplastic-like (A)	FALSE	TRUE
Lac03g1252.1	Lac03g1252	chr03	17633526	17644429	-	Tier3	2.37102e+06	2.37102	Riboflavin biosynthesis protein PYRR, chloroplastic OS=Arabidopsis thaliana OX=3702 GN=PYRR PE=1 SV=1	XP_011660221.1 riboflavin biosynthesis protein PYRR, chloroplastic [Cucumis sativus];XP_023005627.1 riboflavin biosynthesis protein PYRR, chloroplastic-like [Cucurbita maxima];XP_022925197.1 riboflavin biosynthesis protein PYRR, chloroplastic-like [Cucurbita moschata|Cucurbita argyrosperma subsp. sororia];XP_023520663.1 LOW QUALITY PROTEIN: riboflavin biosynthesis protein PYRR, chloroplastic-like…	PF08719(NADAR domain):NADAR domain;PF01872(RibD C-terminal domain):RibD C-terminal domain	molecular_function:catalytic activity "Catalysis of a biochemical reaction at physiological temperatures. In biologically catalyzed reactions, the reactants are known as substrates, and the catalysts are naturally occurring macromolecular substances known as enzymes. Enzymes possess specific binding sites for substrates, and are usually composed wholly or largely of protein, but RNA that has cata…	K11752 diaminohydroxyphosphoribosylaminopyrimidine deaminase / 5-amino-6-(5-phosphoribosylamino)uracil reductase [EC:3.5.4.26 1.1.1.193] | (RefSeq) riboflavin biosynthesis protein PYRR, chloroplastic-like (A)	FALSE	TRUE
Lac03g1253.1	Lac03g1253	chr03	17653283	17655512	-	Tier3	2.3556e+06	2.3556		XP_011660223.2 uncharacterized protein LOC105436351 [Cucumis sativus];XP_008443690.1 PREDICTED: uncharacterized protein LOC103487223 [Cucumis melo];KAG7022194.1 hypothetical protein SDJN02_15924, partial [Cucurbita argyrosperma subsp. argyrosperma];XP_038878707.1 uncharacterized protein LOC120070883 [Benincasa hispida];XP_022933307.1 uncharacterized protein LOC111440489 [Cucurbita moschata];XP_02…			K15376 gephyrin [EC:2.10.1.1 2.7.7.75] | (RefSeq) molybdopterin biosynthesis protein CNX1 (A)	FALSE	TRUE
Lac03g1254.1	Lac03g1254	chr03	17706711	17709638	+	Tier3	2.30183e+06	2.30183	Isopentenyl-diphosphate Delta-isomerase II OS=Camptotheca acuminata OX=16922 GN=IPI2 PE=2 SV=1	XP_008443691.2 PREDICTED: isopentenyl-diphosphate Delta-isomerase I [Cucumis melo];XP_022150005.1 isopentenyl-diphosphate Delta-isomerase I [Momordica charantia];AEM42977.1 isopentenyl diphosphate isomerase [Siraitia grosvenorii];XP_023005712.1 isopentenyl-diphosphate Delta-isomerase I isoform X2 [Cucurbita maxima];XP_023516108.1 isopentenyl-diphosphate Delta-isomerase I isoform X1 [Cucurbita pep…	PF00293(NUDIX domain):NUDIX domain	molecular_function:isopentenyl-diphosphate delta-isomerase activity "Catalysis of the reaction: isopentenyl diphosphate = dimethylallyl diphosphate." [RHEA:23284](GO:0004452),cellular_component:cytoplasm "The contents of a cell excluding the plasma membrane and nucleus, but including other subcellular structures." [ISBN:0198547684](GO:0005737),biological_process:isoprenoid biosynthetic process "T…	K01823 isopentenyl-diphosphate Delta-isomerase [EC:5.3.3.2] | (RefSeq) isopentenyl-diphosphate Delta-isomerase I (A)	FALSE	TRUE
Lac03g1255.1	Lac03g1255	chr03	17737119	17740430	+	Tier3	2.27123e+06	2.27123	Putative 4-hydroxy-4-methyl-2-oxoglutarate aldolase 2 OS=Arabidopsis thaliana OX=3702 GN=At5g16450 PE=1 SV=1	RQP03466.1 hypothetical protein POPTR_019G053800 [Populus trichocarpa];XP_022933782.1 putative 4-hydroxy-4-methyl-2-oxoglutarate aldolase 2 [Cucurbita moschata|Cucurbita maxima|Cucurbita pepo subsp. pepo];XP_022150003.1 putative 4-hydroxy-4-methyl-2-oxoglutarate aldolase 2 [Momordica charantia];XP_022988625.1 putative 4-hydroxy-4-methyl-2-oxoglutarate aldolase 2 [Cucurbita maxima];KAG7022196.1 pu…	PF03737(Aldolase/RraA):Aldolase/RraA	molecular_function:ribonuclease inhibitor activity "Binds to and stops, prevents or reduces the activity of ribonuclease." [GOC:ai](GO:0008428),biological_process:regulation of RNA metabolic process "Any process that modulates the frequency, rate or extent of the chemical reactions and pathways involving RNA." [GOC:ai](GO:0051252)		FALSE	TRUE
Lac03g1256.1	Lac03g1256	chr03	17740636	17742674	+	Tier3	2268345	2.26835						TRUE	FALSE
Lac03g1257.1	Lac03g1257	chr03	17817050	17817857	+	Tier3	2.19255e+06	2.19255	Seipin-1 OS=Arabidopsis thaliana OX=3702 GN=SEI1 PE=2 SV=1	KAG7022197.1 Seipin-1, partial [Cucurbita argyrosperma subsp. argyrosperma];KAG6588277.1 Seipin-1, partial [Cucurbita argyrosperma subsp. sororia];XP_038901873.1 seipin-1 isoform X1 [Benincasa hispida];XP_022933775.1 seipin-1 [Cucurbita moschata];XP_023520654.1 seipin-1 [Cucurbita pepo subsp. pepo];RXI02372.1 hypothetical protein DVH24_030301 [Malus domestica]	PF06775(Putative adipose-regulatory protein (Seipin)):Putative adipose-regulatory protein (Seipin)	biological_process:lipid storage "The accumulation and maintenance in cells or tissues of lipids, compounds soluble in organic solvents but insoluble or sparingly soluble in aqueous solvents. Lipid reserves can be accumulated during early developmental stages for mobilization and utilization at later stages of development." [GOC:dph, GOC:mah, GOC:tb, PMID:11102830](GO:0019915),cellular_component:…	K19365 seipin | (RefSeq) seipin-1 (A)	FALSE	TRUE
Lac03g1258.1	Lac03g1258	chr03	17837732	17838586	+	Tier3	2171841	2.17184	Seipin-1 OS=Arabidopsis thaliana OX=3702 GN=SEI1 PE=2 SV=1	XP_008443693.1 PREDICTED: seipin-1 [Cucumis melo];XP_038901874.1 seipin-1 isoform X2 [Benincasa hispida];CAB4316100.1 unnamed protein product [Prunus armeniaca];XP_022933775.1 seipin-1 [Cucurbita moschata];XP_038901873.1 seipin-1 isoform X1 [Benincasa hispida];TYK30661.1 seipin-1 [Cucumis melo var. makuwa]	PF06775(Putative adipose-regulatory protein (Seipin)):Putative adipose-regulatory protein (Seipin)	biological_process:lipid storage "The accumulation and maintenance in cells or tissues of lipids, compounds soluble in organic solvents but insoluble or sparingly soluble in aqueous solvents. Lipid reserves can be accumulated during early developmental stages for mobilization and utilization at later stages of development." [GOC:dph, GOC:mah, GOC:tb, PMID:11102830](GO:0019915),cellular_component:…	K19365 seipin | (RefSeq) seipin-1 (A)	FALSE	TRUE
Lac03g1259.1	Lac03g1259	chr03	17842810	17850209	-	Tier3	2.16349e+06	2.16349	Probable WRKY transcription factor 2 OS=Arabidopsis thaliana OX=3702 GN=WRKY2 PE=1 SV=1	KAG6590096.1 putative WRKY transcription factor 2, partial [Cucurbita argyrosperma subsp. sororia];XP_022988620.1 WRKY transcription factor WRKY24-like isoform X1 [Cucurbita maxima];XP_023516297.1 WRKY transcription factor SUSIBA2-like isoform X1 [Cucurbita pepo subsp. pepo];XP_016899798.1 PREDICTED: WRKY transcription factor SUSIBA2-like isoform X2 [Cucumis melo];XP_038901912.1 probable WRKY tra…	PF03106(WRKY DNA -binding domain):WRKY DNA -binding domain	molecular_function:DNA-binding transcription factor activity "A transcription regulator activity that modulates transcription of gene sets via selective and non-covalent binding to a specific double-stranded genomic DNA sequence [sometimes referred to as a motif] within a cis-regulatory region. Regulatory regions include promoters [proximal and distal] and enhancers. Genes are transcriptional uni…	K18835 WRKY transcription factor 2 | (RefSeq) WRKY transcription factor SUSIBA2-like isoform X1 (A)	FALSE	TRUE
Lac03g1260.1	Lac03g1260	chr03	17922038	17923380	-	Tier3	2087291	2.08729	Protein METHYLENE BLUE SENSITIVITY 1 OS=Arabidopsis thaliana OX=3702 GN=MBS1 PE=2 SV=1	XP_022933784.1 uncharacterized protein LOC111441095 [Cucurbita moschata|Cucurbita argyrosperma subsp. argyrosperma|Cucurbita argyrosperma subsp. sororia];XP_023005775.1 uncharacterized protein LOC111498671 [Cucurbita maxima];XP_038901282.1 protein METHYLENE BLUE SENSITIVITY 1-like [Benincasa hispida];XP_023516233.1 uncharacterized protein LOC111780149 [Cucurbita pepo subsp. pepo];XP_022961022.1 u…				FALSE	TRUE
Lac03g1261.1	Lac03g1261	chr03	17964063	17966123	-	Tier3	2044907	2.04491	Pentatricopeptide repeat-containing protein DOT4, chloroplastic OS=Arabidopsis thaliana OX=3702 GN=DOT4 PE=2 SV=1	KGN66555.2 hypothetical protein Csa_007514 [Cucumis sativus];XP_038877556.1 pentatricopeptide repeat-containing protein At5g39350-like [Benincasa hispida];XP_008450740.1 PREDICTED: pentatricopeptide repeat-containing protein DOT4, chloroplastic-like [Cucumis melo var. makuwa|Cucumis melo];KAG7969015.1 hypothetical protein I3843_07G009200 [Carya illinoinensis];XP_022961380.1 pentatricopeptide repe…	PF13041(PPR repeat family):PPR repeat family ;PF20431(E motif):E motif;PF01535(PPR repeat):PPR repeat	molecular_function:RNA binding "Binding to an RNA molecule or a portion thereof." [GOC:jl, GOC:mah](GO:0003723),molecular_function:protein binding "Binding to a protein." [GOC:go_curators](GO:0005515),biological_process:RNA modification "The covalent alteration of one or more nucleotides within an RNA molecule to produce an RNA molecule with a sequence that differs from that coded genetically." […	K22262 WD repeat and FYVE domain-containing protein 3 | (RefSeq) protein SPIRRIG (A)	FALSE	TRUE
Lac03g1262.1	Lac03g1262	chr03	17974389	17974670	+	Tier3	2.03547e+06	2.03547						TRUE	FALSE
Lac03g1263.1	Lac03g1263	chr03	18018755	18026025	-	Tier3	1987610	1.98761	Probably inactive leucine-rich repeat receptor-like protein kinase At5g06940 OS=Arabidopsis thaliana OX=3702 GN=At5g06940 PE=3 SV=1	KAE8649768.1 hypothetical protein Csa_012284 [Cucumis sativus];TYK29844.1 putative inactive leucine-rich repeat receptor-like protein kinase [Cucumis melo var. makuwa];XP_022967708.1 probably inactive leucine-rich repeat receptor-like protein kinase At5g06940 [Cucurbita maxima];XP_004144659.2 probably inactive leucine-rich repeat receptor-like protein kinase At5g06940 [Cucumis sativus];XP_0084422…	PF13456(Reverse transcriptase-like):Reverse transcriptase-like;PF13855(Leucine rich repeat):Leucine rich repeat	molecular_function:nucleic acid binding "Binding to a nucleic acid." [GOC:jl](GO:0003676),molecular_function:RNA-DNA hybrid ribonuclease activity "Catalysis of the endonucleolytic cleavage of RNA in RNA-DNA hybrids to 5'-phosphomonoesters." [EC:3.1.26.4](GO:0004523),molecular_function:protein binding "Binding to a protein." [GOC:go_curators](GO:0005515)	K00924 kinase [EC:2.7.1.-] | (RefSeq) receptor-like protein kinase HSL1 (A)	FALSE	TRUE
Lac03g1264.1	Lac03g1264	chr03	18029301	18031461	-	Tier3	1979619	1.97962	Tyrosine-protein phosphatase DSP3 OS=Arabidopsis thaliana OX=3702 GN=DSP3 PE=1 SV=1	XP_022933780.1 probable tyrosine-protein phosphatase At1g05000 [Cucurbita moschata|Cucurbita argyrosperma subsp. sororia];XP_022961021.1 probable tyrosine-protein phosphatase At1g05000 [Cucurbita argyrosperma subsp. sororia|Cucurbita moschata];XP_038879707.1 tyrosine-protein phosphatase DSP3-like [Benincasa hispida];XP_023005753.1 probable tyrosine-protein phosphatase At1g05000 [Cucurbita pepo su…	PF03162(Tyrosine phosphatase family):Tyrosine phosphatase family	cellular_component:cytoplasm "The contents of a cell excluding the plasma membrane and nucleus, but including other subcellular structures." [ISBN:0198547684](GO:0005737),biological_process:protein dephosphorylation "The process of removing one or more phosphoric residues from a protein." [GOC:hb](GO:0006470),biological_process:dephosphorylation "The process of removing one or more phosphoric [es…	K18045 tyrosine-protein phosphatase SIW14 [EC:3.1.3.48] | (RefSeq) probable tyrosine-protein phosphatase At1g05000 (A)	FALSE	TRUE
Lac03g1265.1	Lac03g1265	chr03	18142523	18144350	-	Tier3	1.86656e+06	1.86656	CRIB domain-containing protein RIC4 OS=Arabidopsis thaliana OX=3702 GN=RIC4 PE=1 SV=1	XP_011660226.1 CRIB domain-containing protein RIC4 isoform X3 [Cucumis sativus];XP_038880090.1 CRIB domain-containing protein RIC4-like isoform X1 [Benincasa hispida];XP_004139106.1 CRIB domain-containing protein RIC4 isoform X4 [Cucumis sativus];XP_008443702.1 PREDICTED: CRIB domain-containing protein RIC4 isoform X1 [Cucumis melo];XP_008443709.1 PREDICTED: CRIB domain-containing protein RIC4 is…	PF00786(P21-Rho-binding domain):P21-Rho-binding domain			FALSE	TRUE
Lac03g1266.1	Lac03g1266	chr03	18269330	18270327	+	Tier3	1.74017e+06	1.74017	CCR4-NOT transcription complex subunit 11 OS=Mus musculus OX=10090 GN=Cnot11 PE=1 SV=1	XP_023512353.1 CCR4-NOT transcription complex subunit 11-like [Cucurbita pepo subsp. pepo];KAG6571326.1 CCR4-NOT transcription complex subunit 11, partial [Cucurbita argyrosperma subsp. sororia];XP_038901187.1 CCR4-NOT transcription complex subunit 11 isoform X3 [Benincasa hispida];XP_016902636.1 PREDICTED: CCR4-NOT transcription complex subunit 11 isoform X2 [Cucumis melo];XP_020420070.1 CCR4-NO…	PF10155(CCR4-NOT transcription complex subunit 11):CCR4-NOT transcription complex subunit 11	cellular_component:CCR4-NOT complex "The Ccr4-Not complex is an eukaryotically conserved deadenylase that can initiate cytoplasmic mRNA decay, and reduce translation by releasing poly[A]-binding protein [Pab1/PABPC1]. Ccr4-Not contains seven core subunits, including two poly[A]-specific exonucleases, Ccr4/CNOT6/CNOT6L and Caf1/Pop2/CNOT7/CNOT8." [GOC:sart, PMID:11113136, PMID:11239395, PMID:22785…		FALSE	TRUE
Lac03g1267.1	Lac03g1267	chr03	18283690	18295482	+	Tier3	1720414	1.72041	Zinc finger CCCH domain-containing protein ZFN-like OS=Pisum sativum OX=3888 PE=2 SV=1	XP_031736291.1 zinc finger CCCH domain-containing protein ZFN-like isoform X1 [Cucumis sativus];XP_023520659.1 zinc finger CCCH domain-containing protein ZFN-like isoform X2 [Cucurbita pepo subsp. pepo];KAE8653578.1 hypothetical protein Csa_007559 [Cucumis sativus];XP_023004637.1 zinc finger CCCH domain-containing protein ZFN-like isoform X3 [Cucurbita maxima];XP_022158742.1 zinc finger CCCH doma…	PF00642(Zinc finger C-x8-C-x5-C-x3-H type (and similar)):Zinc finger C-x8-C-x5-C-x3-H type (and similar)	molecular_function:mRNA binding "Binding to messenger RNA [mRNA], an intermediate molecule between DNA and protein. mRNA includes UTR and coding sequences, but does not contain introns." [GOC:kmv, GOC:pr, SO:0000234](GO:0003729),molecular_function:metal ion binding "Binding to a metal ion." [GOC:ai](GO:0046872)	K23048 RING finger protein unkempt | (RefSeq) zinc finger CCCH domain-containing protein 43-like isoform X1 (A)	FALSE	TRUE
Lac03g1268.1	Lac03g1268	chr03	18305678	18306939	+	Tier3	1.70369e+06	1.70369		ONI05184.1 hypothetical protein PRUPE_6G360500 [Prunus persica];XP_008443711.1 PREDICTED: uncharacterized protein LOC103487235 isoform X1 [Cucumis melo subsp. melo|Cucumis melo];XP_023520674.1 uncharacterized protein LOC111784078 [Cucurbita pepo subsp. pepo];XP_007206003.1 uncharacterized protein LOC18772374 [Prunus persica];KAG6588284.1 hypothetical protein SDJN03_16849, partial [Cucurbita argyr…				TRUE	TRUE
Lac03g1269.1	Lac03g1269	chr03	18330395	18335238	-	Tier3	1.67718e+06	1.67718		XP_023001869.1 uncharacterized protein LOC111495920 isoform X2 [Cucurbita maxima];XP_008443712.1 PREDICTED: uncharacterized protein LOC103487236 isoform X1 [Cucumis melo];XP_038880303.1 uncharacterized protein LOC120071938 isoform X1 [Benincasa hispida];XP_004142563.1 uncharacterized protein LOC101221459 isoform X2 [Cucumis sativus];XP_023520632.1 uncharacterized protein LOC111784045 isoform X2 […	PF05212(Protein of unknown function (DUF707)):Protein of unknown function (DUF707)		K23404 transmembrane anterior posterior transformation protein 1 | (RefSeq) lysine ketoglutarate reductase trans-splicing-related protein, putative (A)	FALSE	TRUE
Lac03g1270.1	Lac03g1270	chr03	18482921	18483348	+	Tier3	1.52687e+06	1.52687		XP_030935011.1 transcription factor TCP19 [Quercus lobata];KAG6576754.1 Transcription factor TCP19, partial [Cucurbita argyrosperma subsp. argyrosperma|Cucurbita argyrosperma subsp. sororia];XP_022945053.1 transcription factor TCP19-like [Cucurbita moschata];XP_008439154.1 PREDICTED: transcription factor TCP19 [Cucumis melo var. makuwa|Cucumis melo];XP_022141192.1 transcription factor TCP9 [Momor…				FALSE	FALSE
Lac03g1271.1	Lac03g1271	chr03	18490687	18498551	+	Tier3	1515381	1.51538	Proteinaceous RNase P 1, chloroplastic/mitochondrial OS=Arabidopsis thaliana OX=3702 GN=PRORP1 PE=1 SV=1	XP_006437491.1 proteinaceous RNase P 1, chloroplastic/mitochondrial [Citrus clementina];XP_022988265.1 proteinaceous RNase P 1, chloroplastic/mitochondrial-like [Cucurbita maxima];XP_038878402.1 proteinaceous RNase P 1, chloroplastic/mitochondrial-like [Benincasa hispida];XP_037497732.1 proteinaceous RNase P 1, chloroplastic/mitochondrial isoform X1 [Jatropha curcas];XP_004142562.1 proteinaceous …	PF16953(Protein-only RNase P):Protein-only RNase P;PF17177(Pentacotripeptide-repeat region of PRORP):Pentacotripeptide-repeat region of PRORP	biological_process:tRNA 5'-leader removal "Generation of the mature 5'-end of the tRNA, usually via an endonucleolytic cleavage by RNase P." [PMID:11592395](GO:0001682),molecular_function:ribonuclease P activity "Catalysis of the endonucleolytic cleavage of RNA, removing 5' extra nucleotides from tRNA precursor." [EC:3.1.26.5](GO:0004526),molecular_function:protein binding "Binding to a protein."…	K18213 proteinaceous RNase P [EC:3.1.26.5] | (RefSeq) proteinaceous RNase P 1, chloroplastic/mitochondrial (A)	FALSE	TRUE
Lac03g1272.1	Lac03g1272	chr03	18503389	18506320	+	Tier3	1.50515e+06	1.50515	Receptor-like protein CLAVATA2 OS=Arabidopsis thaliana OX=3702 GN=CLV2 PE=1 SV=1	XP_022988264.1 leucine-rich repeat receptor-like protein CLAVATA2 isoform X2 [Cucurbita maxima];XP_022139224.1 leucine-rich repeat receptor-like protein CLAVATA2 [Momordica charantia];KAF3452445.1 hypothetical protein FNV43_RR02878 [Rhamnella rubrinervis];TYK19843.1 leucine-rich repeat receptor-like protein CLAVATA2 [Cucumis melo var. makuwa];XP_023516016.1 leucine-rich repeat receptor-like prote…	PF08263(Leucine rich repeat N-terminal domain):Leucine rich repeat N-terminal domain;PF00560(Leucine Rich Repeat):Leucine Rich Repeat;PF13855(Leucine rich repeat):Leucine rich repeat	molecular_function:protein binding "Binding to a protein." [GOC:go_curators](GO:0005515)	K13420 LRR receptor-like serine/threonine-protein kinase FLS2 [EC:2.7.11.1] | (RefSeq) LRR receptor-like serine/threonine-protein kinase FLS2 (A)	FALSE	TRUE
Lac03g1273.1	Lac03g1273	chr03	18529138	18541982	-	Tier3	1474440	1.47444	Protein TRIGALACTOSYLDIACYLGLYCEROL 3, chloroplastic OS=Arabidopsis thaliana OX=3702 GN=TGD3 PE=1 SV=1	XP_022139091.1 protein TRIGALACTOSYLDIACYLGLYCEROL 3, chloroplastic [Momordica charantia];XP_022960771.1 protein TRIGALACTOSYLDIACYLGLYCEROL 3, chloroplastic-like isoform X2 [Cucurbita moschata];XP_023516019.1 protein TRIGALACTOSYLDIACYLGLYCEROL 3, chloroplastic-like isoform X1 [Cucurbita pepo subsp. pepo];XP_023001882.1 protein TRIGALACTOSYLDIACYLGLYCEROL 3, chloroplastic-like [Cucurbita maxima]…	PF00005(ABC transporter):ABC transporter	molecular_function:ATP binding "Binding to ATP, adenosine 5'-triphosphate, a universally important coenzyme and enzyme regulator." [ISBN:0198506732](GO:0005524),molecular_function:ATP hydrolysis activity "Catalysis of the reaction: ATP + H2O = ADP + H+ phosphate. ATP hydrolysis is used in some reactions as an energy source, for example to catalyze a reaction or drive transport against a concentra…	K02045 sulfate/thiosulfate transport system ATP-binding protein [EC:7.3.2.3] | (RefSeq) CysA-like protein (A)	FALSE	FALSE
Lac03g1274.1	Lac03g1274	chr03	18542765	18550095	-	Tier3	1463570	1.46357	Pentatricopeptide repeat-containing protein At2g25580 OS=Arabidopsis thaliana OX=3702 GN=PCMP-H75 PE=2 SV=2	PON36414.1 DYW domain containing protein [Parasponia andersonii];XP_008443720.1 PREDICTED: pentatricopeptide repeat-containing protein At4g32450, mitochondrial-like [Cucumis melo var. makuwa|Cucumis melo];KAG6601699.1 Pentatricopeptide repeat-containing protein, partial [Cucurbita argyrosperma subsp. sororia];KAG7032452.1 Pentatricopeptide repeat-containing protein, mitochondrial, partial [Cucurb…	PF01535(PPR repeat):PPR repeat;PF14432(DYW family of nucleic acid deaminases):DYW family of nucleic acid deaminases	molecular_function:RNA binding "Binding to an RNA molecule or a portion thereof." [GOC:jl, GOC:mah](GO:0003723),molecular_function:protein binding "Binding to a protein." [GOC:go_curators](GO:0005515),molecular_function:zinc ion binding "Binding to a zinc ion [Zn]." [GOC:ai](GO:0008270),biological_process:RNA modification "The covalent alteration of one or more nucleotides within an RNA molecule …	K22733 magnesium transporter | (RefSeq) hypothetical protein (A)	FALSE	TRUE
Lac03g1275.1	Lac03g1275	chr03	18730148	18732162	+	Tier3	1278845	1.27885	Glucan endo-1,3-beta-glucosidase, basic isoform OS=Prunus persica OX=3760 GN=GNS1 PE=3 SV=1	XP_008443726.1 PREDICTED: glucan endo-1,3-beta-glucosidase, basic isoform-like [Cucumis melo];XP_022987104.1 glucan endo-1,3-beta-glucosidase, basic isoform-like [Cucurbita maxima];XP_038876764.1 glucan endo-1,3-beta-glucosidase, basic isoform-like [Benincasa hispida];XP_023516025.1 glucan endo-1,3-beta-glucosidase, basic isoform-like [Cucurbita pepo subsp. pepo];XP_031737288.1 glucan endo-1,3-be…	PF00332(Glycosyl hydrolases family 17):Glycosyl hydrolases family 17	molecular_function:hydrolase activity, hydrolyzing O-glycosyl compounds "Catalysis of the hydrolysis of any O-glycosyl bond." [GOC:mah](GO:0004553),cellular_component:cell wall "The rigid or semi-rigid envelope lying outside the cell membrane of plant, fungal, most prokaryotic cells and some protozoan parasites, maintaining their shape and protecting them from osmotic lysis. In plants it is made …	K19891 glucan endo-1,3-beta-glucosidase 1/2/3 [EC:3.2.1.39] | (RefSeq) glucan endo-1,3-beta-glucosidase 3-like (A)	FALSE	TRUE
Lac03g1276.1	Lac03g1276	chr03	18858249	18867612	+	Tier3	1.14707e+06	1.14707		XP_038893422.1 uncharacterized protein LOC120082215 [Benincasa hispida];KAA0025724.1 uncharacterized protein E6C27_scaffold653G00030 [Cucumis melo var. makuwa];XP_038896840.1 centromere protein C isoform X1 [Benincasa hispida];XP_008464895.1 PREDICTED: uncharacterized protein LOC103502654 [Cucumis melo var. makuwa|Cucumis melo];XP_004149945.1 uncharacterized protein LOC101215147 [Cucumis sativus]…				TRUE	FALSE
Lac03g1277.1	Lac03g1277	chr03	18945476	18946324	-	Tier3	1064100	1.0641	Glucan endo-1,3-beta-glucosidase, basic isoform OS=Prunus persica OX=3760 GN=GNS1 PE=3 SV=1	TYK19849.1 glucan endo-1,3-beta-glucosidase, basic isoform-like [Cucumis melo var. makuwa];XP_023516025.1 glucan endo-1,3-beta-glucosidase, basic isoform-like [Cucurbita pepo subsp. pepo];XP_038876764.1 glucan endo-1,3-beta-glucosidase, basic isoform-like [Benincasa hispida];XP_022987104.1 glucan endo-1,3-beta-glucosidase, basic isoform-like [Cucurbita maxima];XP_008443726.1 PREDICTED: glucan end…	PF00332(Glycosyl hydrolases family 17):Glycosyl hydrolases family 17	molecular_function:hydrolase activity, hydrolyzing O-glycosyl compounds "Catalysis of the hydrolysis of any O-glycosyl bond." [GOC:mah](GO:0004553),cellular_component:cell wall "The rigid or semi-rigid envelope lying outside the cell membrane of plant, fungal, most prokaryotic cells and some protozoan parasites, maintaining their shape and protecting them from osmotic lysis. In plants it is made …	K19893 glucan endo-1,3-beta-glucosidase 5/6 [EC:3.2.1.39] | (RefSeq) glucan endo-1,3-beta-glucosidase 6 (A)	FALSE	TRUE
Lac03g1278.1	Lac03g1278	chr03	19000719	19005406	-	Tier3	1.00694e+06	1.00694	TATA-box-binding protein OS=Mesembryanthemum crystallinum OX=3544 PE=2 SV=1	XP_023763941.1 TATA-box-binding protein [Lactuca sativa];ASZ85188.1 TATA-box-binding protein [Hylocereus polyrhizus];KAF3958623.1 hypothetical protein CMV_016483 [Castanea mollissima];XP_024967072.1 TATA-box-binding protein-like isoform X2 [Cynara cardunculus var. scolymus];CBI16563.3 unnamed protein product, partial [Vitis vinifera];RVX12938.1 TATA-box-binding protein [Vitis vinifera]	PF00352(Transcription factor TFIID (or TATA-binding protein, TBP)):Transcription factor TFIID (or TATA-binding protein, TBP)	molecular_function:DNA binding "Any molecular function by which a gene product interacts selectively and non-covalently with DNA [deoxyribonucleic acid]." [GOC:dph, GOC:jl, GOC:tb, GOC:vw](GO:0003677),biological_process:DNA-templated transcription initiation "The initial step of transcription, consisting of the assembly of the RNA polymerase preinitiation complex [PIC] at a gene promoter, as well…	K03120 transcription initiation factor TFIID TATA-box-binding protein | (RefSeq) TATA-box-binding protein (A)	FALSE	TRUE
Lac03g1279.1	Lac03g1279	chr03	19013886	19015041	-	Tier2(±1Mb)	995536	0.995537						TRUE	FALSE
Lac03g1280.1	Lac03g1280	chr03	19027181	19031739	+	Tier2(±1Mb)	980540	0.98054	TATA-box-binding protein OS=Glycine max OX=3847 GN=TBP1 PE=2 SV=1	KAG6588117.1 TATA-box-binding protein, partial [Cucurbita argyrosperma subsp. sororia];RVX12938.1 TATA-box-binding protein [Vitis vinifera];XP_024967072.1 TATA-box-binding protein-like isoform X2 [Cynara cardunculus var. scolymus];KAF5787436.1 putative TATA-box binding protein [Helianthus annuus];KAF3958623.1 hypothetical protein CMV_016483 [Castanea mollissima];CAB4115947.1 unnamed protein produ…	PF00352(Transcription factor TFIID (or TATA-binding protein, TBP)):Transcription factor TFIID (or TATA-binding protein, TBP)	molecular_function:DNA binding "Any molecular function by which a gene product interacts selectively and non-covalently with DNA [deoxyribonucleic acid]." [GOC:dph, GOC:jl, GOC:tb, GOC:vw](GO:0003677),biological_process:DNA-templated transcription initiation "The initial step of transcription, consisting of the assembly of the RNA polymerase preinitiation complex [PIC] at a gene promoter, as well…	K03120 transcription initiation factor TFIID TATA-box-binding protein | (RefSeq) TATA-box-binding protein-like (A)	FALSE	TRUE
Lac03g1281.1	Lac03g1281	chr03	19031801	19040112	-	Tier2(±1Mb)	974044	0.974043	Agamous-like MADS-box protein AGL80 OS=Arabidopsis thaliana OX=3702 GN=AGL80 PE=1 SV=1	XP_023539789.1 uncharacterized protein LOC111800368 [Cucurbita pepo subsp. pepo];KAA0043801.1 MADS-box transcription factor 50-like [Cucumis melo var. makuwa];XP_004136717.1 uncharacterized protein LOC101219702 [Cucumis sativus];XP_022936706.1 MADS-box transcription factor PHERES 1-like [Cucurbita moschata];XP_038904450.1 MADS-box transcription factor PHERES 1-like [Benincasa hispida];KAG6596626.…		molecular_function:DNA binding "Any molecular function by which a gene product interacts selectively and non-covalently with DNA [deoxyribonucleic acid]." [GOC:dph, GOC:jl, GOC:tb, GOC:vw](GO:0003677),molecular_function:protein dimerization activity "The formation of a protein dimer, a macromolecular structure consists of two noncovalently associated identical or nonidentical subunits." [ISBN:019…	K04454 MADS-box transcription enhancer factor 2C | (RefSeq) agamous-like MADS-box protein AGL80 (A)	FALSE	TRUE
Lac03g1282.1	Lac03g1282	chr03	19073022	19073873	+	Tier2(±1Mb)	936552	0.936553	Glucan endo-1,3-beta-glucosidase, basic isoform OS=Prunus persica OX=3760 GN=GNS1 PE=3 SV=1	XP_038895085.1 glucan endo-1,3-beta-glucosidase, basic isoform-like [Benincasa hispida];XP_023924203.1 glucan endo-1,3-beta-glucosidase, basic isoform-like [Quercus suber];KAA0043333.1 glucan endo-1,3-beta-glucosidase, basic isoform-like [Cucumis melo var. makuwa];KAH7511808.1 hypothetical protein FEM48_Zijuj12G0021800 [Ziziphus jujuba var. spinosa];XP_022961079.1 glucan endo-1,3-beta-glucosidase…	PF00332(Glycosyl hydrolases family 17):Glycosyl hydrolases family 17	molecular_function:hydrolase activity, hydrolyzing O-glycosyl compounds "Catalysis of the hydrolysis of any O-glycosyl bond." [GOC:mah](GO:0004553),cellular_component:cell wall "The rigid or semi-rigid envelope lying outside the cell membrane of plant, fungal, most prokaryotic cells and some protozoan parasites, maintaining their shape and protecting them from osmotic lysis. In plants it is made …	K19893 glucan endo-1,3-beta-glucosidase 5/6 [EC:3.2.1.39] | (RefSeq) glucan endo-1,3-beta-glucosidase 6 (A)	FALSE	TRUE
Lac03g1283.1	Lac03g1283	chr03	19087324	19089730	+	Tier2(±1Mb)	921473	0.921473		XP_038894925.1 uncharacterized protein LOC120083308 isoform X1 [Benincasa hispida];XP_038894927.1 uncharacterized protein LOC120083308 isoform X2 [Benincasa hispida];KAG6590083.1 hypothetical protein SDJN03_15506, partial [Cucurbita argyrosperma subsp. sororia];XP_023516027.1 uncharacterized protein LOC111780015 isoform X2 [Cucurbita pepo subsp. pepo];XP_023516026.1 uncharacterized protein LOC111…				TRUE	TRUE
Lac03g1284.1	Lac03g1284	chr03	19090779	19091023	-	Tier2(±1Mb)	919099	0.919099	tRNA (adenine(58)-N(1))-methyltransferase catalytic subunit TRMT61A OS=Mus musculus OX=10090 GN=Trmt61a PE=1 SV=1	XP_023516031.1 tRNA (adenine(58)-N(1))-methyltransferase catalytic subunit TRMT61A isoform X3 [Cucurbita pepo subsp. pepo];KAG6590082.1 tRNA (adenine(58)-N(1))-methyltransferase catalytic subunit TRMT61A, partial [Cucurbita argyrosperma subsp. sororia];XP_022961159.1 tRNA (adenine(58)-N(1))-methyltransferase catalytic subunit TRMT61A isoform X1 [Cucurbita moschata];KAG7023752.1 tRNA (adenine(58)-…	PF08704(tRNA methyltransferase complex GCD14 subunit):tRNA methyltransferase complex GCD14 subunit	cellular_component:nucleus "A membrane-bounded organelle of eukaryotic cells in which chromosomes are housed and replicated. In most cells, the nucleus contains all of the cell's chromosomes except the organellar chromosomes, and is the site of RNA synthesis and processing. In some species, or in specialized cell types, RNA metabolism or DNA replication may be absent." [GOC:go_curators](GO:000563…	K07442 tRNA (adenine57-N1/adenine58-N1)-methyltransferase catalytic subunit [EC:2.1.1.219 2.1.1.220] | (RefSeq) tRNA (adenine(58)-N(1))-methyltransferase catalytic subunit TRMT61A isoform X1 (A)	FALSE	TRUE
Lac03g1285.1	Lac03g1285	chr03	19221487	19227001	+	Tier2(±1Mb)	785756	0.785756		XP_008443728.1 PREDICTED: uncharacterized protein LOC103487245 isoform X2 [Cucumis melo];KAG7023746.1 hypothetical protein SDJN02_14772, partial [Cucurbita argyrosperma subsp. argyrosperma];KAH7571386.1 hypothetical protein JRO89_XS04G0034300 [Xanthoceras sorbifolium];KAH7571385.1 hypothetical protein JRO89_XS04G0033800 [Xanthoceras sorbifolium];XP_008443727.1 PREDICTED: uncharacterized protein L…				TRUE	TRUE
Lac03g1286.1	Lac03g1286	chr03	19236751	19267757	-	Tier2(±1Mb)	757746	0.757746	Sterol 3-beta-glucosyltransferase UGT80A2 OS=Arabidopsis thaliana OX=3702 GN=UGT80A2 PE=1 SV=1	XP_023001839.1 sterol 3-beta-glucosyltransferase UGT80A2-like isoform X3 [Cucurbita maxima];XP_038880597.1 sterol 3-beta-glucosyltransferase UGT80A2-like isoform X1 [Benincasa hispida];XP_023001821.1 sterol 3-beta-glucosyltransferase UGT80A2-like isoform X1 [Cucurbita maxima];KAG7020850.1 Sterol 3-beta-glucosyltransferase UGT80A2 [Cucurbita argyrosperma subsp. argyrosperma];KAG8390692.1 hypotheti…	PF06722(Erythromycin biosynthesis protein CIII-like, C-terminal domain):Erythromycin biosynthesis protein CIII-like, C-terminal domain;PF03033(Glycosyltransferase family 28 N-terminal domain):Glycosyltransferase family 28 N-terminal domain	biological_process:carbohydrate metabolic process "The chemical reactions and pathways involving carbohydrates, any of a group of organic compounds based of the general formula Cx[H2O]y." [GOC:mah, ISBN:0198506732](GO:0005975),molecular_function:UDP-glycosyltransferase activity "Catalysis of the transfer of a glycosyl group from a UDP-sugar to a small hydrophobic molecule." [InterPro:IPR004224, P…	K05841 sterol 3beta-glucosyltransferase [EC:2.4.1.173] | (RefSeq) sterol 3-beta-glucosyltransferase UGT80A2-like isoform X1 (A)	FALSE	TRUE
Lac03g1287.1	Lac03g1287	chr03	19315400	19323035	-	Tier2(±1Mb)	690782	0.690782	Wall-associated receptor kinase-like 1 OS=Arabidopsis thaliana OX=3702 GN=WAKL1 PE=2 SV=1	XP_030967164.1 wall-associated receptor kinase-like 2 [Quercus lobata];XP_022152077.1 wall-associated receptor kinase-like 1 [Momordica charantia];XP_022987096.1 wall-associated receptor kinase-like 2 [Cucurbita maxima];XP_022152102.1 wall-associated receptor kinase-like 1 [Momordica charantia];XP_022152099.1 putative wall-associated receptor kinase-like 16 isoform X1 [Momordica charantia];XP_022…	PF01476(LysM domain):LysM domain;PF00069(Protein kinase domain):Protein kinase domain	molecular_function:protein kinase activity "Catalysis of the phosphorylation of an amino acid residue in a protein, usually according to the reaction: a protein + ATP = a phosphoprotein + ADP." [PMID:25399640](GO:0004672),molecular_function:protein serine/threonine kinase activity "Catalysis of the reactions: ATP + protein serine = ADP + protein serine phosphate, and ATP + protein threonine = ADP…	K04733 interleukin-1 receptor-associated kinase 4 [EC:2.7.11.1] | (RefSeq) wall-associated receptor kinase-like 2 (A)	FALSE	TRUE
Lac03g1288.1	Lac03g1288	chr03	19350900	19353904	+	Tier2(±1Mb)	657598	0.657598	26S proteasome regulatory subunit 8 homolog A OS=Arabidopsis thaliana OX=3702 GN=RPT6A PE=1 SV=1	XP_020571988.1 26S protease regulatory subunit 8 homolog A [Phalaenopsis equestris];KAH7657236.1 Proteasome endopeptidase complex protein [Dioscorea alata];KAG4197357.1 hypothetical protein ERO13_A05G019500v2 [Gossypium hirsutum];KAG6422221.1 hypothetical protein SASPL_118786 [Salvia splendens];XP_016682580.1 26S proteasome regulatory subunit 8 homolog A isoform X2 [Gossypium hirsutum];KAG6425295…	PF00004(ATPase family associated with various cellular activities (AAA)):ATPase family associated with various cellular activities (AAA)	molecular_function:ATP binding "Binding to ATP, adenosine 5'-triphosphate, a universally important coenzyme and enzyme regulator." [ISBN:0198506732](GO:0005524),cellular_component:proteasome regulatory particle, base subcomplex "The subcomplex of the proteasome regulatory particle that directly associates with the proteasome core complex." [GOC:mtg_sensu, GOC:rb](GO:0008540),molecular_function:AT…	K03066 26S proteasome regulatory subunit T6 | (RefSeq) 26S protease regulatory subunit 8 homolog A (A)	FALSE	TRUE
Lac03g1289.1	Lac03g1289	chr03	19548449	19550536	-	Tier1(±0.5Mb)	460508	0.460508	23 kDa jasmonate-induced protein OS=Hordeum vulgare OX=4513 PE=2 SV=1	KAA8536979.1 hypothetical protein F0562_029457 [Nyssa sinensis];XP_038891763.1 23 kDa jasmonate-induced protein-like [Benincasa hispida];XP_022157068.1 23 kDa jasmonate-induced protein-like [Momordica charantia];XP_022157071.1 23 kDa jasmonate-induced protein-like [Momordica charantia];AIS71930.1 23 kDa jasmonate-induced protein [Citrullus lanatus];KAB2610969.1 23 kDa jasmonate-induced protein-li…	PF21230(Nakanori-like protein):Nakanori-like protein		K04733 interleukin-1 receptor-associated kinase 4 [EC:2.7.11.1] | (RefSeq) probable serine/threonine-protein kinase PIX13 (A)	FALSE	TRUE
Lac03g1290.1	Lac03g1290	chr03	19989684	19991634	-	Tier1(±0.5Mb)	19341	0.019341		KAA8536978.1 hypothetical protein F0562_029456 [Nyssa sinensis];KAA0038173.1 uncharacterized protein E6C27_scaffold270G00020 [Cucumis melo var. makuwa];XP_038878346.1 uncharacterized protein LOC120070604 [Benincasa hispida];XP_008443644.1 PREDICTED: uncharacterized protein LOC103487192 [Cucumis melo];KAF5955160.1 hypothetical protein HYC85_008016 [Camellia sinensis];XP_038893086.1 uncharacterized…				TRUE	TRUE
Lac03g1291.1	Lac03g1291	chr03	20178555	20180785	-	Tier1(±0.5Mb)	169670	0.16967	23 kDa jasmonate-induced protein OS=Hordeum vulgare OX=4513 PE=2 SV=1	KAB2610969.1 23 kDa jasmonate-induced protein-like [Pyrus ussuriensis x Pyrus communis];XP_004139150.3 23 kDa jasmonate-induced protein [Cucumis sativus];XP_022157071.1 23 kDa jasmonate-induced protein-like [Momordica charantia];AIS71930.1 23 kDa jasmonate-induced protein [Citrullus lanatus];XP_022157068.1 23 kDa jasmonate-induced protein-like [Momordica charantia];XP_038891763.1 23 kDa jasmonate…	PF21230(Nakanori-like protein):Nakanori-like protein		K04733 interleukin-1 receptor-associated kinase 4 [EC:2.7.11.1] | (RefSeq) probable serine/threonine-protein kinase PIX13 (A)	FALSE	TRUE
Lac03g1292.1	Lac03g1292	chr03	20243266	20245273	-	Tier1(±0.5Mb)	234270	0.234269		XP_038878346.1 uncharacterized protein LOC120070604 [Benincasa hispida];KAA0038173.1 uncharacterized protein E6C27_scaffold270G00020 [Cucumis melo var. makuwa];KAA8536978.1 hypothetical protein F0562_029456 [Nyssa sinensis];XP_038893086.1 uncharacterized protein LOC120081972 [Benincasa hispida];XP_008443644.1 PREDICTED: uncharacterized protein LOC103487192 [Cucumis melo];KAF5955160.1 hypothetical…				TRUE	TRUE
Lac03g1293.1	Lac03g1293	chr03	20440107	20441757	+	Tier1(±0.5Mb)	430932	0.430932	Wall-associated receptor kinase-like 2 OS=Arabidopsis thaliana OX=3702 GN=WAKL2 PE=2 SV=1	XP_022152102.1 wall-associated receptor kinase-like 1 [Momordica charantia];XP_022987096.1 wall-associated receptor kinase-like 2 [Cucurbita maxima];XP_022152099.1 putative wall-associated receptor kinase-like 16 isoform X1 [Momordica charantia];XP_022152077.1 wall-associated receptor kinase-like 1 [Momordica charantia];XP_030967164.1 wall-associated receptor kinase-like 2 [Quercus lobata];XP_022…	PF01476(LysM domain):LysM domain;PF00069(Protein kinase domain):Protein kinase domain	molecular_function:protein kinase activity "Catalysis of the phosphorylation of an amino acid residue in a protein, usually according to the reaction: a protein + ATP = a phosphoprotein + ADP." [PMID:25399640](GO:0004672),molecular_function:protein serine/threonine kinase activity "Catalysis of the reactions: ATP + protein serine = ADP + protein serine phosphate, and ATP + protein threonine = ADP…	K04733 interleukin-1 receptor-associated kinase 4 [EC:2.7.11.1] | (RefSeq) wall-associated receptor kinase-like 2 (A)	FALSE	TRUE
Lac03g1294.1	Lac03g1294	chr03	20497531	20499430	+	Tier1(±0.5Mb)	488480	0.48848		KAA8536978.1 hypothetical protein F0562_029456 [Nyssa sinensis];KAA0038173.1 uncharacterized protein E6C27_scaffold270G00020 [Cucumis melo var. makuwa];XP_038878346.1 uncharacterized protein LOC120070604 [Benincasa hispida];KAF5955160.1 hypothetical protein HYC85_008016 [Camellia sinensis];XP_008443644.1 PREDICTED: uncharacterized protein LOC103487192 [Cucumis melo];XP_038893086.1 uncharacterized…				TRUE	TRUE
Lac03g1295.1	Lac03g1295	chr03	20530739	20533515	-	Tier2(±1Mb)	522127	0.522127	Wall-associated receptor kinase-like 2 OS=Arabidopsis thaliana OX=3702 GN=WAKL2 PE=2 SV=1	XP_022152076.1 wall-associated receptor kinase-like 1 [Momordica charantia];XP_007139762.1 hypothetical protein PHAVU_008G056900g [Phaseolus vulgaris];XP_022152102.1 wall-associated receptor kinase-like 1 [Momordica charantia];XP_022152099.1 putative wall-associated receptor kinase-like 16 isoform X1 [Momordica charantia];XP_022987096.1 wall-associated receptor kinase-like 2 [Cucurbita maxima];XP…	PF01476(LysM domain):LysM domain;PF00069(Protein kinase domain):Protein kinase domain	molecular_function:protein kinase activity "Catalysis of the phosphorylation of an amino acid residue in a protein, usually according to the reaction: a protein + ATP = a phosphoprotein + ADP." [PMID:25399640](GO:0004672),molecular_function:protein serine/threonine kinase activity "Catalysis of the reactions: ATP + protein serine = ADP + protein serine phosphate, and ATP + protein threonine = ADP…	K04733 interleukin-1 receptor-associated kinase 4 [EC:2.7.11.1] | (RefSeq) wall-associated receptor kinase-like 2 (A)	FALSE	TRUE
Lac03g1296.1	Lac03g1296	chr03	20562650	20565496	-	Tier2(±1Mb)	554073	0.554073	Wall-associated receptor kinase-like 3 OS=Arabidopsis thaliana OX=3702 GN=WAKL3 PE=2 SV=2	XP_022152102.1 wall-associated receptor kinase-like 1 [Momordica charantia];XP_022152099.1 putative wall-associated receptor kinase-like 16 isoform X1 [Momordica charantia];XP_022987096.1 wall-associated receptor kinase-like 2 [Cucurbita maxima];XP_022987477.1 wall-associated receptor kinase-like 1 [Cucurbita maxima];XP_022152113.1 wall-associated receptor kinase-like 1 [Momordica charantia];XP_0…	PF00069(Protein kinase domain):Protein kinase domain	molecular_function:protein kinase activity "Catalysis of the phosphorylation of an amino acid residue in a protein, usually according to the reaction: a protein + ATP = a phosphoprotein + ADP." [PMID:25399640](GO:0004672),molecular_function:protein serine/threonine kinase activity "Catalysis of the reactions: ATP + protein serine = ADP + protein serine phosphate, and ATP + protein threonine = ADP…	K04733 interleukin-1 receptor-associated kinase 4 [EC:2.7.11.1] | (RefSeq) wall-associated receptor kinase-like 2 (A)	FALSE	TRUE
Lac03g1297.1	Lac03g1297	chr03	20668428	20669547	-	Tier2(±1Mb)	658988	0.658987	23 kDa jasmonate-induced protein OS=Hordeum vulgare OX=4513 PE=2 SV=1	KAB2610969.1 23 kDa jasmonate-induced protein-like [Pyrus ussuriensis x Pyrus communis];XP_004139150.3 23 kDa jasmonate-induced protein [Cucumis sativus];XP_022157071.1 23 kDa jasmonate-induced protein-like [Momordica charantia];AIS71930.1 23 kDa jasmonate-induced protein [Citrullus lanatus];XP_022157068.1 23 kDa jasmonate-induced protein-like [Momordica charantia];XP_038891763.1 23 kDa jasmonate…	PF21230(Nakanori-like protein):Nakanori-like protein		K04733 interleukin-1 receptor-associated kinase 4 [EC:2.7.11.1] | (RefSeq) probable serine/threonine-protein kinase PIX13 (A)	FALSE	TRUE
Lac03g1298.1	Lac03g1298	chr03	20832470	20839996	+	Tier2(±1Mb)	826233	0.826233		XP_022156326.1 uncharacterized protein LOC111023247 [Momordica charantia];XP_022158749.1 uncharacterized protein LOC111025213 [Momordica charantia];XP_022156330.1 uncharacterized protein LOC111023250 [Momordica charantia];XP_022149799.1 uncharacterized protein LOC111018145 [Momordica charantia];XP_022155925.1 uncharacterized protein LOC111022925 [Momordica charantia];XP_022156546.1 uncharacterize…	PF03732(Retrotransposon gag protein):Retrotransposon gag protein		K13422 transcription factor MYC2 | (RefSeq) uncharacterized protein LOC112027245 (A)	FALSE	FALSE
Lac03g1299.1	Lac03g1299	chr03	20874916	20878882	-	Tier2(±1Mb)	866899	0.866899	Cysteine-rich receptor-like protein kinase 3 OS=Arabidopsis thaliana OX=3702 GN=CRK3 PE=2 SV=1	KAG6588290.1 Cysteine-rich receptor-like protein kinase 3, partial [Cucurbita argyrosperma subsp. sororia];XP_022152108.1 probable leucine-rich repeat receptor-like protein kinase At5g49770 [Momordica charantia];EEF36964.1 serine-threonine protein kinase, plant-type, putative [Ricinus communis];XP_023003119.1 probable leucine-rich repeat receptor-like protein kinase At5g49770 [Cucurbita maxima];C…	PF00069(Protein kinase domain):Protein kinase domain	molecular_function:protein kinase activity "Catalysis of the phosphorylation of an amino acid residue in a protein, usually according to the reaction: a protein + ATP = a phosphoprotein + ADP." [PMID:25399640](GO:0004672),molecular_function:ATP binding "Binding to ATP, adenosine 5'-triphosphate, a universally important coenzyme and enzyme regulator." [ISBN:0198506732](GO:0005524),biological_proce…	K04733 interleukin-1 receptor-associated kinase 4 [EC:2.7.11.1] | (RefSeq) probable leucine-rich repeat receptor-like protein kinase At5g49770 (A)	FALSE	TRUE
Lac03g1300.1	Lac03g1300	chr03	20954148	20959418	+	Tier2(±1Mb)	946783	0.946783	Aluminum-activated malate transporter 2 OS=Arabidopsis thaliana OX=3702 GN=ALMT2 PE=2 SV=2	XP_008450297.1 PREDICTED: aluminum-activated malate transporter 2-like [Cucumis melo];KAG7023745.1 Aluminum-activated malate transporter 2, partial [Cucurbita argyrosperma subsp. argyrosperma];KAG6590077.1 Aluminum-activated malate transporter 2, partial [Cucurbita argyrosperma subsp. sororia];XP_044483498.1 aluminum-activated malate transporter 2-like [Mangifera indica];XP_022960604.1 aluminum-a…	PF11744(Aluminium activated malate transporter):Aluminium activated malate transporter	cellular_component:plant-type vacuole membrane "The lipid bilayer surrounding a vacuole that retains the same shape regardless of cell cycle phase. The membrane separates its contents from the cytoplasm of the cell. An example of this component is found in Arabidopsis thaliana." [GOC:mtg_sensu, ISBN:0471245208](GO:0009705),biological_process:malate transport "The directed movement of malate into,…	K03695 ATP-dependent Clp protease ATP-binding subunit ClpB | (RefSeq) chaperone protein ClpB1-like (A)	FALSE	TRUE
Lac03g1301.1	Lac03g1301	chr03	21020026	21023578	-	Tier3	1011802	1.0118						TRUE	FALSE
Lac03g1302.1	Lac03g1302	chr03	21165472	21166429	-	Tier3	1.15595e+06	1.15595	23 kDa jasmonate-induced protein OS=Hordeum vulgare OX=4513 PE=2 SV=1	XP_022157068.1 23 kDa jasmonate-induced protein-like [Momordica charantia];XP_038891763.1 23 kDa jasmonate-induced protein-like [Benincasa hispida];KAB2610969.1 23 kDa jasmonate-induced protein-like [Pyrus ussuriensis x Pyrus communis];XP_022157071.1 23 kDa jasmonate-induced protein-like [Momordica charantia];AIS71930.1 23 kDa jasmonate-induced protein [Citrullus lanatus];XP_004139150.3 23 kDa ja…	PF21230(Nakanori-like protein):Nakanori-like protein		K04733 interleukin-1 receptor-associated kinase 4 [EC:2.7.11.1] | (RefSeq) receptor-like protein kinase ANXUR2 (A)	FALSE	TRUE
Lac03g1303.1	Lac03g1303	chr03	21188016	21188270	-	Tier3	1178143	1.17814	23 kDa jasmonate-induced protein OS=Hordeum vulgare OX=4513 PE=2 SV=1	GAV91554.1 hypothetical protein CFOL_v3_34948 [Cephalotus follicularis];KAF3449401.1 hypothetical protein FNV43_RR10129 [Rhamnella rubrinervis];XP_038891763.1 23 kDa jasmonate-induced protein-like [Benincasa hispida];XP_008443732.1 PREDICTED: 23 kDa jasmonate-induced protein-like [Cucumis melo];KAH7514438.1 hypothetical protein FEM48_Zijuj11G0089600 [Ziziphus jujuba var. spinosa];AIS71930.1 23 kD…	PF21230(Nakanori-like protein):Nakanori-like protein		K04730 interleukin-1 receptor-associated kinase 1 [EC:2.7.11.1] | (RefSeq) G-type lectin S-receptor-like serine/threonine-protein kinase At1g61480 isoform X1 (A)	FALSE	TRUE
Lac03g1304.1	Lac03g1304	chr03	21206908	21214226	-	Tier3	1200567	1.20057	23 kDa jasmonate-induced protein OS=Hordeum vulgare OX=4513 PE=2 SV=1	XP_022157071.1 23 kDa jasmonate-induced protein-like [Momordica charantia];AIS71930.1 23 kDa jasmonate-induced protein [Citrullus lanatus];KAB2610969.1 23 kDa jasmonate-induced protein-like [Pyrus ussuriensis x Pyrus communis];XP_038891763.1 23 kDa jasmonate-induced protein-like [Benincasa hispida];KAF3449401.1 hypothetical protein FNV43_RR10129 [Rhamnella rubrinervis];XP_022157068.1 23 kDa jasmo…	PF03732(Retrotransposon gag protein):Retrotransposon gag protein ;PF21230(Nakanori-like protein):Nakanori-like protein		K04733 interleukin-1 receptor-associated kinase 4 [EC:2.7.11.1] | (RefSeq) receptor-like protein kinase ANXUR2 (A)	FALSE	TRUE
Lac03g1305.1	Lac03g1305	chr03	21234333	21236245	+	Tier3	1225289	1.22529		GJN16365.1 hypothetical protein PR202_gb03348 [Eleusine coracana subsp. coracana];XP_022139684.1 uncharacterized protein LOC111010533 [Momordica charantia];RLN24050.1 hypothetical protein C2845_PM07G13240 [Panicum miliaceum];KAF8772422.1 hypothetical protein HU200_005777 [Digitaria exilis];XP_022135942.1 uncharacterized protein LOC111007775 [Momordica charantia];XP_022140628.1 uncharacterized pro…	PF13456(Reverse transcriptase-like):Reverse transcriptase-like	molecular_function:nucleic acid binding "Binding to a nucleic acid." [GOC:jl](GO:0003676),molecular_function:RNA-DNA hybrid ribonuclease activity "Catalysis of the endonucleolytic cleavage of RNA in RNA-DNA hybrids to 5'-phosphomonoesters." [EC:3.1.26.4](GO:0004523)	K23136 fraxetin 5-hydroxylase [EC:1.14.14.164] | (RefSeq) cytochrome P450 CYP82D47-like (A)	FALSE	TRUE
Lac03g1306.1	Lac03g1306	chr03	21288249	21289304	-	Tier3	1.27878e+06	1.27878	23 kDa jasmonate-induced protein OS=Hordeum vulgare OX=4513 PE=2 SV=1	XP_038891763.1 23 kDa jasmonate-induced protein-like [Benincasa hispida];KAF3449401.1 hypothetical protein FNV43_RR10129 [Rhamnella rubrinervis];XP_022157068.1 23 kDa jasmonate-induced protein-like [Momordica charantia];AIS71930.1 23 kDa jasmonate-induced protein [Citrullus lanatus];KAB2610969.1 23 kDa jasmonate-induced protein-like [Pyrus ussuriensis x Pyrus communis];XP_010920410.1 23 kDa jasmo…	PF21230(Nakanori-like protein):Nakanori-like protein		K04733 interleukin-1 receptor-associated kinase 4 [EC:2.7.11.1] | (RefSeq) receptor-like protein kinase ANXUR2 (A)	FALSE	TRUE
Lac03g1307.1	Lac03g1307	chr03	21306746	21312630	-	Tier3	1299688	1.29969	23 kDa jasmonate-induced protein OS=Hordeum vulgare OX=4513 PE=2 SV=1	XP_022157068.1 23 kDa jasmonate-induced protein-like [Momordica charantia];XP_038891763.1 23 kDa jasmonate-induced protein-like [Benincasa hispida];RXH97449.1 hypothetical protein DVH24_007795 [Malus domestica];XP_022157071.1 23 kDa jasmonate-induced protein-like [Momordica charantia];AIS71930.1 23 kDa jasmonate-induced protein [Citrullus lanatus];XP_004139150.3 23 kDa jasmonate-induced protein […	PF21230(Nakanori-like protein):Nakanori-like protein		K04733 interleukin-1 receptor-associated kinase 4 [EC:2.7.11.1] | (RefSeq) receptor-like protein kinase ANXUR2 (A)	FALSE	TRUE
Lac03g1308.1	Lac03g1308	chr03	21351785	21358770	-	Tier3	1.34528e+06	1.34528	23 kDa jasmonate-induced protein OS=Hordeum vulgare OX=4513 PE=2 SV=1	XP_022157071.1 23 kDa jasmonate-induced protein-like [Momordica charantia];AIS71930.1 23 kDa jasmonate-induced protein [Citrullus lanatus];XP_004139150.3 23 kDa jasmonate-induced protein [Cucumis sativus];KAB2610969.1 23 kDa jasmonate-induced protein-like [Pyrus ussuriensis x Pyrus communis];XP_038891763.1 23 kDa jasmonate-induced protein-like [Benincasa hispida];XP_022157068.1 23 kDa jasmonate-i…	PF21230(Nakanori-like protein):Nakanori-like protein;PF03732(Retrotransposon gag protein):Retrotransposon gag protein		K04733 interleukin-1 receptor-associated kinase 4 [EC:2.7.11.1] | (RefSeq) receptor-like protein kinase ANXUR2 (A)	FALSE	TRUE
Lac03g1309.1	Lac03g1309	chr03	21363614	21367885	+	Tier3	1.35575e+06	1.35575		KAF8772422.1 hypothetical protein HU200_005777 [Digitaria exilis];XP_022140628.1 uncharacterized protein LOC111011237 [Momordica charantia];XP_022135942.1 uncharacterized protein LOC111007775 [Momordica charantia];POE44943.1 hypothetical protein CFP56_79748 [Quercus suber];XP_030924618.1 uncharacterized protein LOC115951582 [Quercus lobata];XP_022139684.1 uncharacterized protein LOC111010533 [Mom…	PF13456(Reverse transcriptase-like):Reverse transcriptase-like	molecular_function:nucleic acid binding "Binding to a nucleic acid." [GOC:jl](GO:0003676),molecular_function:RNA-DNA hybrid ribonuclease activity "Catalysis of the endonucleolytic cleavage of RNA in RNA-DNA hybrids to 5'-phosphomonoesters." [EC:3.1.26.4](GO:0004523)	K23136 fraxetin 5-hydroxylase [EC:1.14.14.164] | (RefSeq) cytochrome P450 CYP82D47-like (A)	FALSE	TRUE
Lac03g1310.1	Lac03g1310	chr03	21392848	21394513	-	Tier3	1.38368e+06	1.38368	23 kDa jasmonate-induced protein OS=Hordeum vulgare OX=4513 PE=2 SV=1	XP_038891763.1 23 kDa jasmonate-induced protein-like [Benincasa hispida];KAA8536979.1 hypothetical protein F0562_029457 [Nyssa sinensis];XP_022157068.1 23 kDa jasmonate-induced protein-like [Momordica charantia];AIS71930.1 23 kDa jasmonate-induced protein [Citrullus lanatus];XP_022157071.1 23 kDa jasmonate-induced protein-like [Momordica charantia];KAB2610969.1 23 kDa jasmonate-induced protein-li…	PF21230(Nakanori-like protein):Nakanori-like protein		K04733 interleukin-1 receptor-associated kinase 4 [EC:2.7.11.1] | (RefSeq) receptor-like protein kinase ANXUR2 (A)	FALSE	TRUE
Lac03g1311.1	Lac03g1311	chr03	21433219	21440315	-	Tier3	1426767	1.42677	23 kDa jasmonate-induced protein OS=Hordeum vulgare OX=4513 PE=2 SV=1	AIS71930.1 23 kDa jasmonate-induced protein [Citrullus lanatus];XP_010920410.1 23 kDa jasmonate-induced protein [Elaeis guineensis];KAB2610969.1 23 kDa jasmonate-induced protein-like [Pyrus ussuriensis x Pyrus communis];KAF3449401.1 hypothetical protein FNV43_RR10129 [Rhamnella rubrinervis];XP_038891763.1 23 kDa jasmonate-induced protein-like [Benincasa hispida];XP_022157068.1 23 kDa jasmonate-in…	PF03732(Retrotransposon gag protein):Retrotransposon gag protein ;PF21230(Nakanori-like protein):Nakanori-like protein		K04733 interleukin-1 receptor-associated kinase 4 [EC:2.7.11.1] | (RefSeq) receptor-like protein kinase ANXUR2 (A)	FALSE	TRUE
Lac03g1312.1	Lac03g1312	chr03	21444966	21449236	+	Tier3	1437101	1.4371		XP_022139684.1 uncharacterized protein LOC111010533 [Momordica charantia];XP_030924618.1 uncharacterized protein LOC115951582 [Quercus lobata];POE44943.1 hypothetical protein CFP56_79748 [Quercus suber];XP_020162306.1 uncharacterized protein LOC109747694 [Aegilops tauschii subsp. strangulata];XP_022140628.1 uncharacterized protein LOC111011237 [Momordica charantia];XP_022135942.1 uncharacterized …	PF13456(Reverse transcriptase-like):Reverse transcriptase-like	molecular_function:nucleic acid binding "Binding to a nucleic acid." [GOC:jl](GO:0003676),molecular_function:RNA-DNA hybrid ribonuclease activity "Catalysis of the endonucleolytic cleavage of RNA in RNA-DNA hybrids to 5'-phosphomonoesters." [EC:3.1.26.4](GO:0004523)	K23136 fraxetin 5-hydroxylase [EC:1.14.14.164] | (RefSeq) cytochrome P450 CYP82D47-like (A)	FALSE	TRUE
Lac03g1313.1	Lac03g1313	chr03	21469528	21475409	-	Tier3	1.46247e+06	1.46247	23 kDa jasmonate-induced protein OS=Hordeum vulgare OX=4513 PE=2 SV=1	AIS71930.1 23 kDa jasmonate-induced protein [Citrullus lanatus];XP_022157071.1 23 kDa jasmonate-induced protein-like [Momordica charantia];RXH97449.1 hypothetical protein DVH24_007795 [Malus domestica];KAF3449401.1 hypothetical protein FNV43_RR10129 [Rhamnella rubrinervis];XP_038891763.1 23 kDa jasmonate-induced protein-like [Benincasa hispida];XP_022157068.1 23 kDa jasmonate-induced protein-like…	PF21230(Nakanori-like protein):Nakanori-like protein		K04733 interleukin-1 receptor-associated kinase 4 [EC:2.7.11.1] | (RefSeq) receptor-like protein kinase ANXUR2 (A)	FALSE	TRUE
Lac03g1314.1	Lac03g1314	chr03	21532642	21539729	-	Tier3	1.52619e+06	1.52619	23 kDa jasmonate-induced protein OS=Hordeum vulgare OX=4513 PE=2 SV=1	XP_022157068.1 23 kDa jasmonate-induced protein-like [Momordica charantia];KAF3449401.1 hypothetical protein FNV43_RR10129 [Rhamnella rubrinervis];XP_038891763.1 23 kDa jasmonate-induced protein-like [Benincasa hispida];KAB2610969.1 23 kDa jasmonate-induced protein-like [Pyrus ussuriensis x Pyrus communis];XP_010920410.1 23 kDa jasmonate-induced protein [Elaeis guineensis];AIS71930.1 23 kDa jasmo…	PF21230(Nakanori-like protein):Nakanori-like protein;PF03732(Retrotransposon gag protein):Retrotransposon gag protein		K04733 interleukin-1 receptor-associated kinase 4 [EC:2.7.11.1] | (RefSeq) receptor-like protein kinase ANXUR2 (A)	FALSE	TRUE
Lac03g1315.1	Lac03g1315	chr03	21544460	21548730	+	Tier3	1536595	1.53659		XP_022140628.1 uncharacterized protein LOC111011237 [Momordica charantia];XP_020162306.1 uncharacterized protein LOC109747694 [Aegilops tauschii subsp. strangulata];XP_022135942.1 uncharacterized protein LOC111007775 [Momordica charantia];XP_030924618.1 uncharacterized protein LOC115951582 [Quercus lobata];POE44943.1 hypothetical protein CFP56_79748 [Quercus suber];XP_022139684.1 uncharacterized …	PF13456(Reverse transcriptase-like):Reverse transcriptase-like	molecular_function:nucleic acid binding "Binding to a nucleic acid." [GOC:jl](GO:0003676),molecular_function:RNA-DNA hybrid ribonuclease activity "Catalysis of the endonucleolytic cleavage of RNA in RNA-DNA hybrids to 5'-phosphomonoesters." [EC:3.1.26.4](GO:0004523)	K23136 fraxetin 5-hydroxylase [EC:1.14.14.164] | (RefSeq) cytochrome P450 CYP82D47-like (A)	FALSE	TRUE
Lac03g1316.1	Lac03g1316	chr03	21573797	21574931	-	Tier3	1564364	1.56436	23 kDa jasmonate-induced protein OS=Hordeum vulgare OX=4513 PE=2 SV=1	KAA8536979.1 hypothetical protein F0562_029457 [Nyssa sinensis];XP_038891763.1 23 kDa jasmonate-induced protein-like [Benincasa hispida];XP_022157068.1 23 kDa jasmonate-induced protein-like [Momordica charantia];AIS71930.1 23 kDa jasmonate-induced protein [Citrullus lanatus];XP_022157071.1 23 kDa jasmonate-induced protein-like [Momordica charantia];KAB2610969.1 23 kDa jasmonate-induced protein-li…	PF21230(Nakanori-like protein):Nakanori-like protein		K04733 interleukin-1 receptor-associated kinase 4 [EC:2.7.11.1] | (RefSeq) receptor-like protein kinase ANXUR2 (A)	FALSE	TRUE
Lac03g1317.1	Lac03g1317	chr03	21622656	21629751	-	Tier3	1.6162e+06	1.6162	23 kDa jasmonate-induced protein OS=Hordeum vulgare OX=4513 PE=2 SV=1	XP_010920410.1 23 kDa jasmonate-induced protein [Elaeis guineensis];KAB2610969.1 23 kDa jasmonate-induced protein-like [Pyrus ussuriensis x Pyrus communis];AIS71930.1 23 kDa jasmonate-induced protein [Citrullus lanatus];XP_022157068.1 23 kDa jasmonate-induced protein-like [Momordica charantia];XP_038891763.1 23 kDa jasmonate-induced protein-like [Benincasa hispida];KAF3449401.1 hypothetical prote…	PF03732(Retrotransposon gag protein):Retrotransposon gag protein ;PF21230(Nakanori-like protein):Nakanori-like protein		K04733 interleukin-1 receptor-associated kinase 4 [EC:2.7.11.1] | (RefSeq) receptor-like protein kinase ANXUR2 (A)	FALSE	TRUE
Lac03g1318.1	Lac03g1318	chr03	21634483	21638754	+	Tier3	1.62662e+06	1.62662		XP_030924618.1 uncharacterized protein LOC115951582 [Quercus lobata];POE44943.1 hypothetical protein CFP56_79748 [Quercus suber];XP_022139684.1 uncharacterized protein LOC111010533 [Momordica charantia];XP_020162306.1 uncharacterized protein LOC109747694 [Aegilops tauschii subsp. strangulata];XP_022135942.1 uncharacterized protein LOC111007775 [Momordica charantia];XP_022140628.1 uncharacterized …	PF13456(Reverse transcriptase-like):Reverse transcriptase-like	molecular_function:nucleic acid binding "Binding to a nucleic acid." [GOC:jl](GO:0003676),molecular_function:RNA-DNA hybrid ribonuclease activity "Catalysis of the endonucleolytic cleavage of RNA in RNA-DNA hybrids to 5'-phosphomonoesters." [EC:3.1.26.4](GO:0004523)	K23136 fraxetin 5-hydroxylase [EC:1.14.14.164] | (RefSeq) cytochrome P450 CYP82D47-like (A)	FALSE	TRUE
Lac03g1319.1	Lac03g1319	chr03	21663817	21664950	-	Tier3	1.65438e+06	1.65438	23 kDa jasmonate-induced protein OS=Hordeum vulgare OX=4513 PE=2 SV=1	XP_038891763.1 23 kDa jasmonate-induced protein-like [Benincasa hispida];KAA8536979.1 hypothetical protein F0562_029457 [Nyssa sinensis];XP_022157068.1 23 kDa jasmonate-induced protein-like [Momordica charantia];XP_022157071.1 23 kDa jasmonate-induced protein-like [Momordica charantia];AIS71930.1 23 kDa jasmonate-induced protein [Citrullus lanatus];KAB2610969.1 23 kDa jasmonate-induced protein-li…	PF21230(Nakanori-like protein):Nakanori-like protein		K04733 interleukin-1 receptor-associated kinase 4 [EC:2.7.11.1] | (RefSeq) receptor-like protein kinase ANXUR2 (A)	FALSE	TRUE
Lac03g1320.1	Lac03g1320	chr03	21712675	21719771	-	Tier3	1706223	1.70622	23 kDa jasmonate-induced protein OS=Hordeum vulgare OX=4513 PE=2 SV=1	XP_022157068.1 23 kDa jasmonate-induced protein-like [Momordica charantia];KAF3449401.1 hypothetical protein FNV43_RR10129 [Rhamnella rubrinervis];XP_038891763.1 23 kDa jasmonate-induced protein-like [Benincasa hispida];KAB2610969.1 23 kDa jasmonate-induced protein-like [Pyrus ussuriensis x Pyrus communis];XP_010920410.1 23 kDa jasmonate-induced protein [Elaeis guineensis];AIS71930.1 23 kDa jasmo…	PF03732(Retrotransposon gag protein):Retrotransposon gag protein ;PF21230(Nakanori-like protein):Nakanori-like protein		K04733 interleukin-1 receptor-associated kinase 4 [EC:2.7.11.1] | (RefSeq) receptor-like protein kinase ANXUR2 (A)	FALSE	TRUE
Lac03g1321.1	Lac03g1321	chr03	21724503	21728868	+	Tier3	1.71669e+06	1.71669		XP_022150944.1 uncharacterized protein LOC111018973 [Momordica charantia];KAF8772422.1 hypothetical protein HU200_005777 [Digitaria exilis];KAF8697530.1 hypothetical protein HU200_035862 [Digitaria exilis];KAF8776631.1 hypothetical protein HU200_003355 [Digitaria exilis];XP_022140628.1 uncharacterized protein LOC111011237 [Momordica charantia];GJN16365.1 hypothetical protein PR202_gb03348 [Eleusi…	PF13456(Reverse transcriptase-like):Reverse transcriptase-like	molecular_function:nucleic acid binding "Binding to a nucleic acid." [GOC:jl](GO:0003676),molecular_function:RNA-DNA hybrid ribonuclease activity "Catalysis of the endonucleolytic cleavage of RNA in RNA-DNA hybrids to 5'-phosphomonoesters." [EC:3.1.26.4](GO:0004523)	K23136 fraxetin 5-hydroxylase [EC:1.14.14.164] | (RefSeq) cytochrome P450 CYP82D47-like (A)	FALSE	TRUE
Lac03g1322.1	Lac03g1322	chr03	21753730	21755395	-	Tier3	1.74456e+06	1.74456	23 kDa jasmonate-induced protein OS=Hordeum vulgare OX=4513 PE=2 SV=1	KAB2610969.1 23 kDa jasmonate-induced protein-like [Pyrus ussuriensis x Pyrus communis];AIS71930.1 23 kDa jasmonate-induced protein [Citrullus lanatus];XP_022157071.1 23 kDa jasmonate-induced protein-like [Momordica charantia];XP_022157068.1 23 kDa jasmonate-induced protein-like [Momordica charantia];XP_038891763.1 23 kDa jasmonate-induced protein-like [Benincasa hispida];KAA8536979.1 hypothetica…	PF21230(Nakanori-like protein):Nakanori-like protein		K04733 interleukin-1 receptor-associated kinase 4 [EC:2.7.11.1] | (RefSeq) receptor-like protein kinase ANXUR2 (A)	FALSE	TRUE
Lac03g1323.1	Lac03g1323	chr03	21799491	21803440	+	Tier3	1.79147e+06	1.79147		XP_022135942.1 uncharacterized protein LOC111007775 [Momordica charantia];XP_022140628.1 uncharacterized protein LOC111011237 [Momordica charantia];XP_020162306.1 uncharacterized protein LOC109747694 [Aegilops tauschii subsp. strangulata];XP_022139684.1 uncharacterized protein LOC111010533 [Momordica charantia];POE44943.1 hypothetical protein CFP56_79748 [Quercus suber];XP_030924618.1 uncharacter…	PF13456(Reverse transcriptase-like):Reverse transcriptase-like	molecular_function:nucleic acid binding "Binding to a nucleic acid." [GOC:jl](GO:0003676),molecular_function:RNA-DNA hybrid ribonuclease activity "Catalysis of the endonucleolytic cleavage of RNA in RNA-DNA hybrids to 5'-phosphomonoesters." [EC:3.1.26.4](GO:0004523)	K23136 fraxetin 5-hydroxylase [EC:1.14.14.164] | (RefSeq) cytochrome P450 CYP82D47-like (A)	FALSE	TRUE
Lac03g1324.1	Lac03g1324	chr03	21828491	21829624	-	Tier3	1.81906e+06	1.81906	23 kDa jasmonate-induced protein OS=Hordeum vulgare OX=4513 PE=2 SV=1	KAB2610969.1 23 kDa jasmonate-induced protein-like [Pyrus ussuriensis x Pyrus communis];XP_022157071.1 23 kDa jasmonate-induced protein-like [Momordica charantia];AIS71930.1 23 kDa jasmonate-induced protein [Citrullus lanatus];XP_022157068.1 23 kDa jasmonate-induced protein-like [Momordica charantia];XP_038891763.1 23 kDa jasmonate-induced protein-like [Benincasa hispida];KAA8536979.1 hypothetica…	PF21230(Nakanori-like protein):Nakanori-like protein		K04733 interleukin-1 receptor-associated kinase 4 [EC:2.7.11.1] | (RefSeq) receptor-like protein kinase ANXUR2 (A)	FALSE	TRUE
Lac03g1325.1	Lac03g1325	chr03	21877752	21884847	-	Tier3	1.8713e+06	1.8713	23 kDa jasmonate-induced protein OS=Hordeum vulgare OX=4513 PE=2 SV=1	AIS71930.1 23 kDa jasmonate-induced protein [Citrullus lanatus];XP_010920410.1 23 kDa jasmonate-induced protein [Elaeis guineensis];KAB2610969.1 23 kDa jasmonate-induced protein-like [Pyrus ussuriensis x Pyrus communis];KAF3449401.1 hypothetical protein FNV43_RR10129 [Rhamnella rubrinervis];XP_038891763.1 23 kDa jasmonate-induced protein-like [Benincasa hispida];XP_022157068.1 23 kDa jasmonate-in…	PF21230(Nakanori-like protein):Nakanori-like protein;PF03732(Retrotransposon gag protein):Retrotransposon gag protein		K04733 interleukin-1 receptor-associated kinase 4 [EC:2.7.11.1] | (RefSeq) receptor-like protein kinase ANXUR2 (A)	FALSE	TRUE
Lac03g1326.1	Lac03g1326	chr03	21889581	21893849	+	Tier3	1881715	1.88172		XP_022140628.1 uncharacterized protein LOC111011237 [Momordica charantia];XP_020162306.1 uncharacterized protein LOC109747694 [Aegilops tauschii subsp. strangulata];XP_022135942.1 uncharacterized protein LOC111007775 [Momordica charantia];XP_030924618.1 uncharacterized protein LOC115951582 [Quercus lobata];POE44943.1 hypothetical protein CFP56_79748 [Quercus suber];XP_022139684.1 uncharacterized …	PF13456(Reverse transcriptase-like):Reverse transcriptase-like	molecular_function:nucleic acid binding "Binding to a nucleic acid." [GOC:jl](GO:0003676),molecular_function:RNA-DNA hybrid ribonuclease activity "Catalysis of the endonucleolytic cleavage of RNA in RNA-DNA hybrids to 5'-phosphomonoesters." [EC:3.1.26.4](GO:0004523)	K23136 fraxetin 5-hydroxylase [EC:1.14.14.164] | (RefSeq) cytochrome P450 CYP82D47-like (A)	FALSE	TRUE
Lac03g1327.1	Lac03g1327	chr03	21918919	21920052	-	Tier3	1.90949e+06	1.90949	23 kDa jasmonate-induced protein OS=Hordeum vulgare OX=4513 PE=2 SV=1	XP_022157071.1 23 kDa jasmonate-induced protein-like [Momordica charantia];AIS71930.1 23 kDa jasmonate-induced protein [Citrullus lanatus];KAB2610969.1 23 kDa jasmonate-induced protein-like [Pyrus ussuriensis x Pyrus communis];XP_038891763.1 23 kDa jasmonate-induced protein-like [Benincasa hispida];KAA8536979.1 hypothetical protein F0562_029457 [Nyssa sinensis];XP_022157068.1 23 kDa jasmonate-ind…	PF21230(Nakanori-like protein):Nakanori-like protein		K04733 interleukin-1 receptor-associated kinase 4 [EC:2.7.11.1] | (RefSeq) receptor-like protein kinase ANXUR2 (A)	FALSE	TRUE
Lac03g1328.1	Lac03g1328	chr03	21954654	21961749	-	Tier3	1.9482e+06	1.9482	23 kDa jasmonate-induced protein OS=Hordeum vulgare OX=4513 PE=2 SV=1	XP_010920410.1 23 kDa jasmonate-induced protein [Elaeis guineensis];KAB2610969.1 23 kDa jasmonate-induced protein-like [Pyrus ussuriensis x Pyrus communis];AIS71930.1 23 kDa jasmonate-induced protein [Citrullus lanatus];XP_022157068.1 23 kDa jasmonate-induced protein-like [Momordica charantia];KAF3449401.1 hypothetical protein FNV43_RR10129 [Rhamnella rubrinervis];XP_038891763.1 23 kDa jasmonate-…	PF03732(Retrotransposon gag protein):Retrotransposon gag protein ;PF21230(Nakanori-like protein):Nakanori-like protein		K04733 interleukin-1 receptor-associated kinase 4 [EC:2.7.11.1] | (RefSeq) receptor-like protein kinase ANXUR2 (A)	FALSE	TRUE
Lac03g1329.1	Lac03g1329	chr03	21966481	21970751	+	Tier3	1958616	1.95862		POE44943.1 hypothetical protein CFP56_79748 [Quercus suber];XP_030924618.1 uncharacterized protein LOC115951582 [Quercus lobata];XP_022139684.1 uncharacterized protein LOC111010533 [Momordica charantia];XP_022140628.1 uncharacterized protein LOC111011237 [Momordica charantia];XP_022135942.1 uncharacterized protein LOC111007775 [Momordica charantia];XP_020162306.1 uncharacterized protein LOC109747…	PF13456(Reverse transcriptase-like):Reverse transcriptase-like	molecular_function:nucleic acid binding "Binding to a nucleic acid." [GOC:jl](GO:0003676),molecular_function:RNA-DNA hybrid ribonuclease activity "Catalysis of the endonucleolytic cleavage of RNA in RNA-DNA hybrids to 5'-phosphomonoesters." [EC:3.1.26.4](GO:0004523)	K23136 fraxetin 5-hydroxylase [EC:1.14.14.164] | (RefSeq) cytochrome P450 CYP82D47-like (A)	FALSE	TRUE
Lac03g1330.1	Lac03g1330	chr03	21991071	21996952	-	Tier3	1.98401e+06	1.98401	23 kDa jasmonate-induced protein OS=Hordeum vulgare OX=4513 PE=2 SV=1	KAF3449401.1 hypothetical protein FNV43_RR10129 [Rhamnella rubrinervis];XP_038891763.1 23 kDa jasmonate-induced protein-like [Benincasa hispida];XP_022157068.1 23 kDa jasmonate-induced protein-like [Momordica charantia];AIS71930.1 23 kDa jasmonate-induced protein [Citrullus lanatus];XP_028055441.1 23 kDa jasmonate-induced protein-like [Camellia sinensis];XP_010920410.1 23 kDa jasmonate-induced pr…	PF21230(Nakanori-like protein):Nakanori-like protein		K04733 interleukin-1 receptor-associated kinase 4 [EC:2.7.11.1] | (RefSeq) receptor-like protein kinase ANXUR2 (A)	FALSE	TRUE
Lac03g1331.1	Lac03g1331	chr03	22010078	22011146	-	Tier3	2000612	2.00061	23 kDa jasmonate-induced protein OS=Hordeum vulgare OX=4513 PE=2 SV=1	AIS71930.1 23 kDa jasmonate-induced protein [Citrullus lanatus];XP_010920410.1 23 kDa jasmonate-induced protein [Elaeis guineensis];XP_038891763.1 23 kDa jasmonate-induced protein-like [Benincasa hispida];KAA8536979.1 hypothetical protein F0562_029457 [Nyssa sinensis];RXH89028.1 hypothetical protein DVH24_000627 [Malus domestica];XP_022157068.1 23 kDa jasmonate-induced protein-like [Momordica cha…	PF21230(Nakanori-like protein):Nakanori-like protein		K04733 interleukin-1 receptor-associated kinase 4 [EC:2.7.11.1] | (RefSeq) receptor-like protein kinase ANXUR2 (A)	FALSE	TRUE
Lac03g1332.1	Lac03g1332	chr03	22097923	22101405	+	Tier3	2089664	2.08966		XP_038878346.1 uncharacterized protein LOC120070604 [Benincasa hispida];KAA0038173.1 uncharacterized protein E6C27_scaffold270G00020 [Cucumis melo var. makuwa];KAA8536978.1 hypothetical protein F0562_029456 [Nyssa sinensis];XP_038893086.1 uncharacterized protein LOC120081972 [Benincasa hispida];XP_008443644.1 PREDICTED: uncharacterized protein LOC103487192 [Cucumis melo];KAF5955160.1 hypothetical…				TRUE	TRUE
Lac03g1333.1	Lac03g1333	chr03	22200794	22203703	+	Tier3	2.19225e+06	2.19225	Polyadenylate-binding protein 8 OS=Arabidopsis thaliana OX=3702 GN=PAB8 PE=1 SV=1	PIA56556.1 hypothetical protein AQUCO_00700715v1 [Aquilegia coerulea];ONM20730.1 Polyadenylate-binding protein 2 [Zea mays];KAF5179176.1 Polyadenylate-binding protein [Thalictrum thalictroides];XP_010107907.1 polyadenylate-binding protein 8 isoform X2 [Morus notabilis];RVW49791.1 Polyadenylate-binding protein 2 [Vitis vinifera];KAG7014972.1 Polyadenylate-binding protein 2, partial [Cucurbita argy…		molecular_function:nucleic acid binding "Binding to a nucleic acid." [GOC:jl](GO:0003676),molecular_function:RNA binding "Binding to an RNA molecule or a portion thereof." [GOC:jl, GOC:mah](GO:0003723),molecular_function:mRNA 3'-UTR binding "Binding to a 3' untranslated region of an mRNA molecule." [GOC:mah](GO:0003730),cellular_component:nucleus "A membrane-bounded organelle of eukaryotic cells …	K13126 polyadenylate-binding protein | (RefSeq) polyadenylate-binding protein 2 (A)	FALSE	TRUE
Lac03g1334.1	Lac03g1334	chr03	22423227	22431245	-	Tier3	2417236	2.41724	Germin-like protein subfamily 1 member 13 OS=Arabidopsis thaliana OX=3702 GN=GLP6 PE=2 SV=2	XP_022931870.1 germin-like protein subfamily 1 member 13 [Cucurbita moschata];KAG6588291.1 Germin-like protein subfamily 1 member 13, partial [Cucurbita argyrosperma subsp. sororia];XP_023004661.1 germin-like protein subfamily 1 member 13 isoform X1 [Cucurbita maxima];KAG6588293.1 Germin-like protein subfamily 1 member 7, partial [Cucurbita argyrosperma subsp. sororia];XP_022152107.1 germin-like …	PF00190(Cupin):Cupin	cellular_component:cell wall "The rigid or semi-rigid envelope lying outside the cell membrane of plant, fungal, most prokaryotic cells and some protozoan parasites, maintaining their shape and protecting them from osmotic lysis. In plants it is made of cellulose and, often, lignin; in fungi it is composed largely of polysaccharides; in bacteria it is composed of peptidoglycan; in protozoan paras…	K00384 thioredoxin reductase (NADPH) [EC:1.8.1.9] | (RefSeq) thioredoxin reductase 1-like (A)	FALSE	TRUE
Lac03g1335.1	Lac03g1335	chr03	22553476	22554918	-	Tier3	2544197	2.5442	Exocyst complex component EXO70H1 OS=Arabidopsis thaliana OX=3702 GN=EXO70H1 PE=1 SV=1	XP_023007408.1 exocyst complex component EXO70H1-like [Cucurbita maxima];XP_022947018.1 exocyst complex component EXO70H1-like [Cucurbita moschata];KAA0061958.1 exocyst complex component EXO70B1-like [Cucumis melo var. makuwa];XP_008448357.1 PREDICTED: exocyst complex component EXO70B1-like [Cucumis melo];XP_004148221.1 exocyst complex component EXO70H1 [Cucumis sativus];XP_023532193.1 exocyst co…	PF20669(Exocyst complex component Exo70 N-terminal):Exocyst complex component Exo70 N-terminal;PF03081(Exo70 exocyst complex subunit C-terminal):Exo70 exocyst complex subunit C-terminal	cellular_component:exocyst "A protein complex peripherally associated with the plasma membrane that determines where vesicles dock and fuse. At least eight complex components are conserved between yeast and mammals." [GOC:cilia, PMID:15292201, PMID:27243008, PMID:9700152](GO:0000145),molecular_function:phosphatidylinositol-4,5-bisphosphate binding "Binding to phosphatidylinositol-4,5-bisphosphate…	K07195 exocyst complex component 7 | (RefSeq) exocyst complex component EXO70A1-like (A)	FALSE	TRUE
Lac03g1336.1	Lac03g1336	chr03	22571103	22582378	-	Tier3	2.56674e+06	2.56674	1-phosphatidylinositol-3-phosphate 5-kinase FAB1B OS=Arabidopsis thaliana OX=3702 GN=FAB1B PE=2 SV=1	XP_038877587.1 1-phosphatidylinositol-3-phosphate 5-kinase FAB1B-like isoform X2 [Benincasa hispida];KAA0038387.1 1-phosphatidylinositol-3-phosphate 5-kinase FAB1B-like [Cucumis melo var. makuwa];XP_023515845.1 1-phosphatidylinositol-3-phosphate 5-kinase FAB1B-like isoform X1 [Cucurbita pepo subsp. pepo];XP_023908120.1 1-phosphatidylinositol-3-phosphate 5-kinase FAB1B-like isoform X2 [Quercus sub…	PF01504(Phosphatidylinositol-4-phosphate 5-Kinase):Phosphatidylinositol-4-phosphate 5-Kinase;PF00118(TCP-1/cpn60 chaperonin family):TCP-1/cpn60 chaperonin family	molecular_function:1-phosphatidylinositol-3-phosphate 5-kinase activity "Catalysis of the reaction: a 1-phosphatidyl-1D-myo-inositol 3-phosphate + ATP = a 1-phosphatidyl-1D-myo-inositol 3,5-bisphosphate + ADP + H+." [EC:2.7.1.150, RHEA:13609](GO:0000285),molecular_function:ATP binding "Binding to ATP, adenosine 5'-triphosphate, a universally important coenzyme and enzyme regulator." [ISBN:0198506…	K00921 1-phosphatidylinositol-3-phosphate 5-kinase [EC:2.7.1.150] | (RefSeq) 1-phosphatidylinositol-3-phosphate 5-kinase FAB1B-like (A)	FALSE	TRUE
Lac03g1337.1	Lac03g1337	chr03	22608960	22610254	-	Tier3	2599607	2.59961	Germin-like protein subfamily 1 member 13 OS=Arabidopsis thaliana OX=3702 GN=GLP6 PE=2 SV=2	XP_023004685.1 germin-like protein subfamily 1 member 7 isoform X4 [Cucurbita maxima];KAG6588293.1 Germin-like protein subfamily 1 member 7, partial [Cucurbita argyrosperma subsp. sororia];XP_023520489.1 germin-like protein subfamily 1 member 7 [Cucurbita pepo subsp. pepo];XP_022152103.1 germin-like protein subfamily 1 member 17 [Momordica charantia];XP_038877588.1 germin-like protein subfamily 1…	PF00190(Cupin):Cupin	cellular_component:cell wall "The rigid or semi-rigid envelope lying outside the cell membrane of plant, fungal, most prokaryotic cells and some protozoan parasites, maintaining their shape and protecting them from osmotic lysis. In plants it is made of cellulose and, often, lignin; in fungi it is composed largely of polysaccharides; in bacteria it is composed of peptidoglycan; in protozoan paras…	K00384 thioredoxin reductase (NADPH) [EC:1.8.1.9] | (RefSeq) thioredoxin reductase 1-like (A)	FALSE	TRUE
Lac03g1338.1	Lac03g1338	chr03	22724412	22724782	+	Tier3	2714597	2.7146	Glu S.griseus protease inhibitor OS=Momordica charantia OX=3673 PE=1 SV=1	KAA0035178.1 proteinase inhibitor-like [Cucumis melo var. makuwa];CAH2058891.1 unnamed protein product [Thlaspi arvense];KAA0035186.1 UPF0261 protein y4oU [Cucumis melo var. makuwa];XP_012440510.1 PREDICTED: proteinase inhibitor-like [Gossypium raimondii];TYK07514.1 proteinase inhibitor-like [Cucumis melo var. makuwa];TYJ36362.1 hypothetical protein E1A91_A05G302300v1 [Gossypium mustelinum]	PF00280(Potato inhibitor I family):Potato inhibitor I family	molecular_function:serine-type endopeptidase inhibitor activity "Binds to and stops, prevents or reduces the activity of a serine-type endopeptidase." [GOC:ai](GO:0004867),biological_process:response to wounding "Any process that results in a change in state or activity of a cell or an organism [in terms of movement, secretion, enzyme production, gene expression, etc.] as a result of a stimulus i…		FALSE	TRUE
Lac03g1339.1	Lac03g1339	chr03	22770469	22777696	+	Tier3	2.76408e+06	2.76408		XP_031745312.1 uncharacterized protein LOC116405439 [Cucumis sativus];KAA0063075.1 hypothetical protein E6C27_scaffold468G001930 [Cucumis melo var. makuwa];KAF3956386.1 hypothetical protein CMV_018481 [Castanea mollissima];KAA0025724.1 uncharacterized protein E6C27_scaffold653G00030 [Cucumis melo var. makuwa];KAA0061097.1 hypothetical protein E6C27_scaffold348G00060 [Cucumis melo var. makuwa];POF…				TRUE	TRUE
Lac03g1340.1	Lac03g1340	chr03	22797579	22799132	+	Tier3	2.78836e+06	2.78836	Germin-like protein subfamily 1 member 7 OS=Arabidopsis thaliana OX=3702 GN=At3g05950 PE=2 SV=1	XP_022961074.1 germin-like protein subfamily 1 member 7 [Cucurbita moschata|Cucurbita argyrosperma subsp. sororia];XP_023004685.1 germin-like protein subfamily 1 member 7 isoform X4 [Cucurbita maxima];XP_023004669.1 germin-like protein subfamily 1 member 13 isoform X2 [Cucurbita maxima];XP_030967808.1 germin-like protein subfamily 1 member 7 [Quercus lobata];XP_008443751.1 PREDICTED: germin-like …	PF00190(Cupin):Cupin	cellular_component:cell wall "The rigid or semi-rigid envelope lying outside the cell membrane of plant, fungal, most prokaryotic cells and some protozoan parasites, maintaining their shape and protecting them from osmotic lysis. In plants it is made of cellulose and, often, lignin; in fungi it is composed largely of polysaccharides; in bacteria it is composed of peptidoglycan; in protozoan paras…	K00384 thioredoxin reductase (NADPH) [EC:1.8.1.9] | (RefSeq) thioredoxin reductase 1-like (A)	FALSE	TRUE
Lac03g1341.1	Lac03g1341	chr03	22840474	22841186	-	Tier3	2830830	2.83083	L-type lectin-domain containing receptor kinase S.1 OS=Arabidopsis thaliana OX=3702 GN=LECRKS1 PE=1 SV=1	XP_008464516.1 PREDICTED: L-type lectin-domain containing receptor kinase S.1 [Cucumis melo var. makuwa|Cucumis melo];XP_004138090.2 L-type lectin-domain containing receptor kinase S.1 [Cucumis sativus];XP_038879424.1 L-type lectin-domain containing receptor kinase S.1 [Benincasa hispida];KAG6589420.1 L-type lectin-domain containing receptor kinase S.1, partial [Cucurbita argyrosperma subsp. argy…	PF00139(Legume lectin domain):Legume lectin domain	cellular_component:plasma membrane "The membrane surrounding a cell that separates the cell from its external environment. It consists of a phospholipid bilayer and associated proteins." [ISBN:0716731363](GO:0005886),molecular_function:carbohydrate binding "Binding to a carbohydrate, which includes monosaccharides, oligosaccharides and polysaccharides as well as substances derived from monosaccha…	K04733 interleukin-1 receptor-associated kinase 4 [EC:2.7.11.1] | (RefSeq) L-type lectin-domain containing receptor kinase VII.1-like (A)	FALSE	TRUE
Lac03g1342.1	Lac03g1342	chr03	22850223	22853808	+	Tier3	2.84202e+06	2.84202	COBW domain-containing protein 1 OS=Homo sapiens OX=9606 GN=CBWD1 PE=1 SV=1	KAG6598632.1 COBW domain-containing protein 1, partial [Cucurbita argyrosperma subsp. sororia];XP_031742495.1 COBW domain-containing protein 1-like [Cucumis sativus];KAG7029568.1 COBW domain-containing protein 1 [Cucurbita argyrosperma subsp. argyrosperma];XP_022132312.1 COBW domain-containing protein 1 isoform X1 [Momordica charantia];XP_023546079.1 COBW domain-containing protein 1 [Cucurbita pe…	PF02492(CobW/HypB/UreG, nucleotide-binding domain):CobW/HypB/UreG, nucleotide-binding domain	cellular_component:cytoplasm "The contents of a cell excluding the plasma membrane and nucleus, but including other subcellular structures." [ISBN:0198547684](GO:0005737)	K21594 translation factor GUF1, mitochondrial [EC:3.6.5.-] | (RefSeq) GTP-binding protein lepa (A)	FALSE	FALSE
