# Supplementary material for: A high-density SNP linkage map reveals a major LG3 QTL hotspot controlling early-maturity–related traits in ridge gourd (Luffa acutangula)
Source: Front Plant Sci. 2026 May 28;17:1832490. doi: 10.3389/fpls.2026.1832490 (PMC13254177; doi:10.3389/fpls.2026.1832490)
Supplement: Supplementary file 6 [file Table5.xlsx]

## Sheet: Sheet1
Supplementary Table 5. Prioritized Top-40 candidate genes for the LG3 hotspot, integrating positional tiering and pathway-informed functional evidence.
Rank	Transcript_ID	Gene_ID	Tier	Dist_to_peak_Mb	Swissprot	NR	PFAM	GO	KEGG	Unclear_annotation	Flowering_related	Score
1	Lac03g1291.1	Lac03g1291	Tier1(±0.5Mb)	0.16967	23 kDa jasmonate-induced protein OS=Hordeum vulgare OX=4513 PE=2 SV=1	KAB2610969.1 23 kDa jasmonate-induced protein-like [Pyrus ussuriensis x Pyrus communis];XP_004139150.3 23 kDa jasmonate-induced protein [Cucumis sativus];XP_022157071.1 23 kDa jasmonate-induced protein-like [Momordica charantia];AIS71930.1 23 kDa jasmonate-induced protein [Citrullus lanatus];XP_022157068.1 23 kDa jasmonate-induced protein-like [Momordica charantia];XP_038891763.1 23 kDa jasmonate…	PF21230(Nakanori-like protein):Nakanori-like protein		K04733 interleukin-1 receptor-associated kinase 4 [EC:2.7.11.1] | (RefSeq) probable serine/threonine-protein kinase PIX13 (A)	FALSE	TRUE	36
2	Lac03g1293.1	Lac03g1293	Tier1(±0.5Mb)	0.430932	Wall-associated receptor kinase-like 2 OS=Arabidopsis thaliana OX=3702 GN=WAKL2 PE=2 SV=1	XP_022152102.1 wall-associated receptor kinase-like 1 [Momordica charantia];XP_022987096.1 wall-associated receptor kinase-like 2 [Cucurbita maxima];XP_022152099.1 putative wall-associated receptor kinase-like 16 isoform X1 [Momordica charantia];XP_022152077.1 wall-associated receptor kinase-like 1 [Momordica charantia];XP_030967164.1 wall-associated receptor kinase-like 2 [Quercus lobata];XP_022…	PF01476(LysM domain):LysM domain;PF00069(Protein kinase domain):Protein kinase domain	molecular_function:protein kinase activity "Catalysis of the phosphorylation of an amino acid residue in a protein, usually according to the reaction: a protein + ATP = a phosphoprotein + ADP." [PMID:25399640](GO:0004672),molecular_function:protein serine/threonine kinase activity "Catalysis of the reactions: ATP + protein serine = ADP + protein serine phosphate, and ATP + protein threonine = ADP…	K04733 interleukin-1 receptor-associated kinase 4 [EC:2.7.11.1] | (RefSeq) wall-associated receptor kinase-like 2 (A)	FALSE	TRUE	36
3	Lac03g1289.1	Lac03g1289	Tier1(±0.5Mb)	0.460508	23 kDa jasmonate-induced protein OS=Hordeum vulgare OX=4513 PE=2 SV=1	KAA8536979.1 hypothetical protein F0562_029457 [Nyssa sinensis];XP_038891763.1 23 kDa jasmonate-induced protein-like [Benincasa hispida];XP_022157068.1 23 kDa jasmonate-induced protein-like [Momordica charantia];XP_022157071.1 23 kDa jasmonate-induced protein-like [Momordica charantia];AIS71930.1 23 kDa jasmonate-induced protein [Citrullus lanatus];KAB2610969.1 23 kDa jasmonate-induced protein-li…	PF21230(Nakanori-like protein):Nakanori-like protein		K04733 interleukin-1 receptor-associated kinase 4 [EC:2.7.11.1] | (RefSeq) probable serine/threonine-protein kinase PIX13 (A)	FALSE	TRUE	36
4	Lac03g1290.1	Lac03g1290	Tier1(±0.5Mb)	0.019341		KAA8536978.1 hypothetical protein F0562_029456 [Nyssa sinensis];KAA0038173.1 uncharacterized protein E6C27_scaffold270G00020 [Cucumis melo var. makuwa];XP_038878346.1 uncharacterized protein LOC120070604 [Benincasa hispida];XP_008443644.1 PREDICTED: uncharacterized protein LOC103487192 [Cucumis melo];KAF5955160.1 hypothetical protein HYC85_008016 [Camellia sinensis];XP_038893086.1 uncharacterized…				TRUE	TRUE	35
5	Lac03g1292.1	Lac03g1292	Tier1(±0.5Mb)	0.234269		XP_038878346.1 uncharacterized protein LOC120070604 [Benincasa hispida];KAA0038173.1 uncharacterized protein E6C27_scaffold270G00020 [Cucumis melo var. makuwa];KAA8536978.1 hypothetical protein F0562_029456 [Nyssa sinensis];XP_038893086.1 uncharacterized protein LOC120081972 [Benincasa hispida];XP_008443644.1 PREDICTED: uncharacterized protein LOC103487192 [Cucumis melo];KAF5955160.1 hypothetical…				TRUE	TRUE	35
6	Lac03g1294.1	Lac03g1294	Tier1(±0.5Mb)	0.48848		KAA8536978.1 hypothetical protein F0562_029456 [Nyssa sinensis];KAA0038173.1 uncharacterized protein E6C27_scaffold270G00020 [Cucumis melo var. makuwa];XP_038878346.1 uncharacterized protein LOC120070604 [Benincasa hispida];KAF5955160.1 hypothetical protein HYC85_008016 [Camellia sinensis];XP_008443644.1 PREDICTED: uncharacterized protein LOC103487192 [Cucumis melo];XP_038893086.1 uncharacterized…				TRUE	TRUE	35
7	Lac03g1295.1	Lac03g1295	Tier2(±1Mb)	0.522127	Wall-associated receptor kinase-like 2 OS=Arabidopsis thaliana OX=3702 GN=WAKL2 PE=2 SV=1	XP_022152076.1 wall-associated receptor kinase-like 1 [Momordica charantia];XP_007139762.1 hypothetical protein PHAVU_008G056900g [Phaseolus vulgaris];XP_022152102.1 wall-associated receptor kinase-like 1 [Momordica charantia];XP_022152099.1 putative wall-associated receptor kinase-like 16 isoform X1 [Momordica charantia];XP_022987096.1 wall-associated receptor kinase-like 2 [Cucurbita maxima];XP…	PF01476(LysM domain):LysM domain;PF00069(Protein kinase domain):Protein kinase domain	molecular_function:protein kinase activity "Catalysis of the phosphorylation of an amino acid residue in a protein, usually according to the reaction: a protein + ATP = a phosphoprotein + ADP." [PMID:25399640](GO:0004672),molecular_function:protein serine/threonine kinase activity "Catalysis of the reactions: ATP + protein serine = ADP + protein serine phosphate, and ATP + protein threonine = ADP…	K04733 interleukin-1 receptor-associated kinase 4 [EC:2.7.11.1] | (RefSeq) wall-associated receptor kinase-like 2 (A)	FALSE	TRUE	26
8	Lac03g1296.1	Lac03g1296	Tier2(±1Mb)	0.554073	Wall-associated receptor kinase-like 3 OS=Arabidopsis thaliana OX=3702 GN=WAKL3 PE=2 SV=2	XP_022152102.1 wall-associated receptor kinase-like 1 [Momordica charantia];XP_022152099.1 putative wall-associated receptor kinase-like 16 isoform X1 [Momordica charantia];XP_022987096.1 wall-associated receptor kinase-like 2 [Cucurbita maxima];XP_022987477.1 wall-associated receptor kinase-like 1 [Cucurbita maxima];XP_022152113.1 wall-associated receptor kinase-like 1 [Momordica charantia];XP_0…	PF00069(Protein kinase domain):Protein kinase domain	molecular_function:protein kinase activity "Catalysis of the phosphorylation of an amino acid residue in a protein, usually according to the reaction: a protein + ATP = a phosphoprotein + ADP." [PMID:25399640](GO:0004672),molecular_function:protein serine/threonine kinase activity "Catalysis of the reactions: ATP + protein serine = ADP + protein serine phosphate, and ATP + protein threonine = ADP…	K04733 interleukin-1 receptor-associated kinase 4 [EC:2.7.11.1] | (RefSeq) wall-associated receptor kinase-like 2 (A)	FALSE	TRUE	26
9	Lac03g1288.1	Lac03g1288	Tier2(±1Mb)	0.657598	26S proteasome regulatory subunit 8 homolog A OS=Arabidopsis thaliana OX=3702 GN=RPT6A PE=1 SV=1	XP_020571988.1 26S protease regulatory subunit 8 homolog A [Phalaenopsis equestris];KAH7657236.1 Proteasome endopeptidase complex protein [Dioscorea alata];KAG4197357.1 hypothetical protein ERO13_A05G019500v2 [Gossypium hirsutum];KAG6422221.1 hypothetical protein SASPL_118786 [Salvia splendens];XP_016682580.1 26S proteasome regulatory subunit 8 homolog A isoform X2 [Gossypium hirsutum];KAG6425295…	PF00004(ATPase family associated with various cellular activities (AAA)):ATPase family associated with various cellular activities (AAA)	molecular_function:ATP binding "Binding to ATP, adenosine 5'-triphosphate, a universally important coenzyme and enzyme regulator." [ISBN:0198506732](GO:0005524),cellular_component:proteasome regulatory particle, base subcomplex "The subcomplex of the proteasome regulatory particle that directly associates with the proteasome core complex." [GOC:mtg_sensu, GOC:rb](GO:0008540),molecular_function:AT…	K03066 26S proteasome regulatory subunit T6 | (RefSeq) 26S protease regulatory subunit 8 homolog A (A)	FALSE	TRUE	26
10	Lac03g1297.1	Lac03g1297	Tier2(±1Mb)	0.658987	23 kDa jasmonate-induced protein OS=Hordeum vulgare OX=4513 PE=2 SV=1	KAB2610969.1 23 kDa jasmonate-induced protein-like [Pyrus ussuriensis x Pyrus communis];XP_004139150.3 23 kDa jasmonate-induced protein [Cucumis sativus];XP_022157071.1 23 kDa jasmonate-induced protein-like [Momordica charantia];AIS71930.1 23 kDa jasmonate-induced protein [Citrullus lanatus];XP_022157068.1 23 kDa jasmonate-induced protein-like [Momordica charantia];XP_038891763.1 23 kDa jasmonate…	PF21230(Nakanori-like protein):Nakanori-like protein		K04733 interleukin-1 receptor-associated kinase 4 [EC:2.7.11.1] | (RefSeq) probable serine/threonine-protein kinase PIX13 (A)	FALSE	TRUE	26
11	Lac03g1287.1	Lac03g1287	Tier2(±1Mb)	0.690782	Wall-associated receptor kinase-like 1 OS=Arabidopsis thaliana OX=3702 GN=WAKL1 PE=2 SV=1	XP_030967164.1 wall-associated receptor kinase-like 2 [Quercus lobata];XP_022152077.1 wall-associated receptor kinase-like 1 [Momordica charantia];XP_022987096.1 wall-associated receptor kinase-like 2 [Cucurbita maxima];XP_022152102.1 wall-associated receptor kinase-like 1 [Momordica charantia];XP_022152099.1 putative wall-associated receptor kinase-like 16 isoform X1 [Momordica charantia];XP_022…	PF01476(LysM domain):LysM domain;PF00069(Protein kinase domain):Protein kinase domain	molecular_function:protein kinase activity "Catalysis of the phosphorylation of an amino acid residue in a protein, usually according to the reaction: a protein + ATP = a phosphoprotein + ADP." [PMID:25399640](GO:0004672),molecular_function:protein serine/threonine kinase activity "Catalysis of the reactions: ATP + protein serine = ADP + protein serine phosphate, and ATP + protein threonine = ADP…	K04733 interleukin-1 receptor-associated kinase 4 [EC:2.7.11.1] | (RefSeq) wall-associated receptor kinase-like 2 (A)	FALSE	TRUE	26
12	Lac03g1286.1	Lac03g1286	Tier2(±1Mb)	0.757746	Sterol 3-beta-glucosyltransferase UGT80A2 OS=Arabidopsis thaliana OX=3702 GN=UGT80A2 PE=1 SV=1	XP_023001839.1 sterol 3-beta-glucosyltransferase UGT80A2-like isoform X3 [Cucurbita maxima];XP_038880597.1 sterol 3-beta-glucosyltransferase UGT80A2-like isoform X1 [Benincasa hispida];XP_023001821.1 sterol 3-beta-glucosyltransferase UGT80A2-like isoform X1 [Cucurbita maxima];KAG7020850.1 Sterol 3-beta-glucosyltransferase UGT80A2 [Cucurbita argyrosperma subsp. argyrosperma];KAG8390692.1 hypotheti…	PF06722(Erythromycin biosynthesis protein CIII-like, C-terminal domain):Erythromycin biosynthesis protein CIII-like, C-terminal domain;PF03033(Glycosyltransferase family 28 N-terminal domain):Glycosyltransferase family 28 N-terminal domain	biological_process:carbohydrate metabolic process "The chemical reactions and pathways involving carbohydrates, any of a group of organic compounds based of the general formula Cx[H2O]y." [GOC:mah, ISBN:0198506732](GO:0005975),molecular_function:UDP-glycosyltransferase activity "Catalysis of the transfer of a glycosyl group from a UDP-sugar to a small hydrophobic molecule." [InterPro:IPR004224, P…	K05841 sterol 3beta-glucosyltransferase [EC:2.4.1.173] | (RefSeq) sterol 3-beta-glucosyltransferase UGT80A2-like isoform X1 (A)	FALSE	TRUE	26
13	Lac03g1299.1	Lac03g1299	Tier2(±1Mb)	0.866899	Cysteine-rich receptor-like protein kinase 3 OS=Arabidopsis thaliana OX=3702 GN=CRK3 PE=2 SV=1	KAG6588290.1 Cysteine-rich receptor-like protein kinase 3, partial [Cucurbita argyrosperma subsp. sororia];XP_022152108.1 probable leucine-rich repeat receptor-like protein kinase At5g49770 [Momordica charantia];EEF36964.1 serine-threonine protein kinase, plant-type, putative [Ricinus communis];XP_023003119.1 probable leucine-rich repeat receptor-like protein kinase At5g49770 [Cucurbita maxima];C…	PF00069(Protein kinase domain):Protein kinase domain	molecular_function:protein kinase activity "Catalysis of the phosphorylation of an amino acid residue in a protein, usually according to the reaction: a protein + ATP = a phosphoprotein + ADP." [PMID:25399640](GO:0004672),molecular_function:ATP binding "Binding to ATP, adenosine 5'-triphosphate, a universally important coenzyme and enzyme regulator." [ISBN:0198506732](GO:0005524),biological_proce…	K04733 interleukin-1 receptor-associated kinase 4 [EC:2.7.11.1] | (RefSeq) probable leucine-rich repeat receptor-like protein kinase At5g49770 (A)	FALSE	TRUE	26
14	Lac03g1284.1	Lac03g1284	Tier2(±1Mb)	0.919099	tRNA (adenine(58)-N(1))-methyltransferase catalytic subunit TRMT61A OS=Mus musculus OX=10090 GN=Trmt61a PE=1 SV=1	XP_023516031.1 tRNA (adenine(58)-N(1))-methyltransferase catalytic subunit TRMT61A isoform X3 [Cucurbita pepo subsp. pepo];KAG6590082.1 tRNA (adenine(58)-N(1))-methyltransferase catalytic subunit TRMT61A, partial [Cucurbita argyrosperma subsp. sororia];XP_022961159.1 tRNA (adenine(58)-N(1))-methyltransferase catalytic subunit TRMT61A isoform X1 [Cucurbita moschata];KAG7023752.1 tRNA (adenine(58)-…	PF08704(tRNA methyltransferase complex GCD14 subunit):tRNA methyltransferase complex GCD14 subunit	cellular_component:nucleus "A membrane-bounded organelle of eukaryotic cells in which chromosomes are housed and replicated. In most cells, the nucleus contains all of the cell's chromosomes except the organellar chromosomes, and is the site of RNA synthesis and processing. In some species, or in specialized cell types, RNA metabolism or DNA replication may be absent." [GOC:go_curators](GO:000563…	K07442 tRNA (adenine57-N1/adenine58-N1)-methyltransferase catalytic subunit [EC:2.1.1.219 2.1.1.220] | (RefSeq) tRNA (adenine(58)-N(1))-methyltransferase catalytic subunit TRMT61A isoform X1 (A)	FALSE	TRUE	26
15	Lac03g1282.1	Lac03g1282	Tier2(±1Mb)	0.936553	Glucan endo-1,3-beta-glucosidase, basic isoform OS=Prunus persica OX=3760 GN=GNS1 PE=3 SV=1	XP_038895085.1 glucan endo-1,3-beta-glucosidase, basic isoform-like [Benincasa hispida];XP_023924203.1 glucan endo-1,3-beta-glucosidase, basic isoform-like [Quercus suber];KAA0043333.1 glucan endo-1,3-beta-glucosidase, basic isoform-like [Cucumis melo var. makuwa];KAH7511808.1 hypothetical protein FEM48_Zijuj12G0021800 [Ziziphus jujuba var. spinosa];XP_022961079.1 glucan endo-1,3-beta-glucosidase…	PF00332(Glycosyl hydrolases family 17):Glycosyl hydrolases family 17	molecular_function:hydrolase activity, hydrolyzing O-glycosyl compounds "Catalysis of the hydrolysis of any O-glycosyl bond." [GOC:mah](GO:0004553),cellular_component:cell wall "The rigid or semi-rigid envelope lying outside the cell membrane of plant, fungal, most prokaryotic cells and some protozoan parasites, maintaining their shape and protecting them from osmotic lysis. In plants it is made …	K19893 glucan endo-1,3-beta-glucosidase 5/6 [EC:3.2.1.39] | (RefSeq) glucan endo-1,3-beta-glucosidase 6 (A)	FALSE	TRUE	26
16	Lac03g1300.1	Lac03g1300	Tier2(±1Mb)	0.946783	Aluminum-activated malate transporter 2 OS=Arabidopsis thaliana OX=3702 GN=ALMT2 PE=2 SV=2	XP_008450297.1 PREDICTED: aluminum-activated malate transporter 2-like [Cucumis melo];KAG7023745.1 Aluminum-activated malate transporter 2, partial [Cucurbita argyrosperma subsp. argyrosperma];KAG6590077.1 Aluminum-activated malate transporter 2, partial [Cucurbita argyrosperma subsp. sororia];XP_044483498.1 aluminum-activated malate transporter 2-like [Mangifera indica];XP_022960604.1 aluminum-a…	PF11744(Aluminium activated malate transporter):Aluminium activated malate transporter	cellular_component:plant-type vacuole membrane "The lipid bilayer surrounding a vacuole that retains the same shape regardless of cell cycle phase. The membrane separates its contents from the cytoplasm of the cell. An example of this component is found in Arabidopsis thaliana." [GOC:mtg_sensu, ISBN:0471245208](GO:0009705),biological_process:malate transport "The directed movement of malate into,…	K03695 ATP-dependent Clp protease ATP-binding subunit ClpB | (RefSeq) chaperone protein ClpB1-like (A)	FALSE	TRUE	26
17	Lac03g1281.1	Lac03g1281	Tier2(±1Mb)	0.974043	Agamous-like MADS-box protein AGL80 OS=Arabidopsis thaliana OX=3702 GN=AGL80 PE=1 SV=1	XP_023539789.1 uncharacterized protein LOC111800368 [Cucurbita pepo subsp. pepo];KAA0043801.1 MADS-box transcription factor 50-like [Cucumis melo var. makuwa];XP_004136717.1 uncharacterized protein LOC101219702 [Cucumis sativus];XP_022936706.1 MADS-box transcription factor PHERES 1-like [Cucurbita moschata];XP_038904450.1 MADS-box transcription factor PHERES 1-like [Benincasa hispida];KAG6596626.…		molecular_function:DNA binding "Any molecular function by which a gene product interacts selectively and non-covalently with DNA [deoxyribonucleic acid]." [GOC:dph, GOC:jl, GOC:tb, GOC:vw](GO:0003677),molecular_function:protein dimerization activity "The formation of a protein dimer, a macromolecular structure consists of two noncovalently associated identical or nonidentical subunits." [ISBN:019…	K04454 MADS-box transcription enhancer factor 2C | (RefSeq) agamous-like MADS-box protein AGL80 (A)	FALSE	TRUE	26
18	Lac03g1280.1	Lac03g1280	Tier2(±1Mb)	0.98054	TATA-box-binding protein OS=Glycine max OX=3847 GN=TBP1 PE=2 SV=1	KAG6588117.1 TATA-box-binding protein, partial [Cucurbita argyrosperma subsp. sororia];RVX12938.1 TATA-box-binding protein [Vitis vinifera];XP_024967072.1 TATA-box-binding protein-like isoform X2 [Cynara cardunculus var. scolymus];KAF5787436.1 putative TATA-box binding protein [Helianthus annuus];KAF3958623.1 hypothetical protein CMV_016483 [Castanea mollissima];CAB4115947.1 unnamed protein produ…	PF00352(Transcription factor TFIID (or TATA-binding protein, TBP)):Transcription factor TFIID (or TATA-binding protein, TBP)	molecular_function:DNA binding "Any molecular function by which a gene product interacts selectively and non-covalently with DNA [deoxyribonucleic acid]." [GOC:dph, GOC:jl, GOC:tb, GOC:vw](GO:0003677),biological_process:DNA-templated transcription initiation "The initial step of transcription, consisting of the assembly of the RNA polymerase preinitiation complex [PIC] at a gene promoter, as well…	K03120 transcription initiation factor TFIID TATA-box-binding protein | (RefSeq) TATA-box-binding protein-like (A)	FALSE	TRUE	26
19	Lac03g1285.1	Lac03g1285	Tier2(±1Mb)	0.785756		XP_008443728.1 PREDICTED: uncharacterized protein LOC103487245 isoform X2 [Cucumis melo];KAG7023746.1 hypothetical protein SDJN02_14772, partial [Cucurbita argyrosperma subsp. argyrosperma];KAH7571386.1 hypothetical protein JRO89_XS04G0034300 [Xanthoceras sorbifolium];KAH7571385.1 hypothetical protein JRO89_XS04G0033800 [Xanthoceras sorbifolium];XP_008443727.1 PREDICTED: uncharacterized protein L…				TRUE	TRUE	25
20	Lac03g1283.1	Lac03g1283	Tier2(±1Mb)	0.921473		XP_038894925.1 uncharacterized protein LOC120083308 isoform X1 [Benincasa hispida];XP_038894927.1 uncharacterized protein LOC120083308 isoform X2 [Benincasa hispida];KAG6590083.1 hypothetical protein SDJN03_15506, partial [Cucurbita argyrosperma subsp. sororia];XP_023516027.1 uncharacterized protein LOC111780015 isoform X2 [Cucurbita pepo subsp. pepo];XP_023516026.1 uncharacterized protein LOC111…				TRUE	TRUE	25
21	Lac03g1298.1	Lac03g1298	Tier2(±1Mb)	0.826233		XP_022156326.1 uncharacterized protein LOC111023247 [Momordica charantia];XP_022158749.1 uncharacterized protein LOC111025213 [Momordica charantia];XP_022156330.1 uncharacterized protein LOC111023250 [Momordica charantia];XP_022149799.1 uncharacterized protein LOC111018145 [Momordica charantia];XP_022155925.1 uncharacterized protein LOC111022925 [Momordica charantia];XP_022156546.1 uncharacterize…	PF03732(Retrotransposon gag protein):Retrotransposon gag protein		K13422 transcription factor MYC2 | (RefSeq) uncharacterized protein LOC112027245 (A)	FALSE	FALSE	21
22	Lac03g1279.1	Lac03g1279	Tier2(±1Mb)	0.995537						TRUE	FALSE	20
23	Lac03g1278.1	Lac03g1278	Tier3	1.00694	TATA-box-binding protein OS=Mesembryanthemum crystallinum OX=3544 PE=2 SV=1	XP_023763941.1 TATA-box-binding protein [Lactuca sativa];ASZ85188.1 TATA-box-binding protein [Hylocereus polyrhizus];KAF3958623.1 hypothetical protein CMV_016483 [Castanea mollissima];XP_024967072.1 TATA-box-binding protein-like isoform X2 [Cynara cardunculus var. scolymus];CBI16563.3 unnamed protein product, partial [Vitis vinifera];RVX12938.1 TATA-box-binding protein [Vitis vinifera]	PF00352(Transcription factor TFIID (or TATA-binding protein, TBP)):Transcription factor TFIID (or TATA-binding protein, TBP)	molecular_function:DNA binding "Any molecular function by which a gene product interacts selectively and non-covalently with DNA [deoxyribonucleic acid]." [GOC:dph, GOC:jl, GOC:tb, GOC:vw](GO:0003677),biological_process:DNA-templated transcription initiation "The initial step of transcription, consisting of the assembly of the RNA polymerase preinitiation complex [PIC] at a gene promoter, as well…	K03120 transcription initiation factor TFIID TATA-box-binding protein | (RefSeq) TATA-box-binding protein (A)	FALSE	TRUE	16
24	Lac03g1277.1	Lac03g1277	Tier3	1.0641	Glucan endo-1,3-beta-glucosidase, basic isoform OS=Prunus persica OX=3760 GN=GNS1 PE=3 SV=1	TYK19849.1 glucan endo-1,3-beta-glucosidase, basic isoform-like [Cucumis melo var. makuwa];XP_023516025.1 glucan endo-1,3-beta-glucosidase, basic isoform-like [Cucurbita pepo subsp. pepo];XP_038876764.1 glucan endo-1,3-beta-glucosidase, basic isoform-like [Benincasa hispida];XP_022987104.1 glucan endo-1,3-beta-glucosidase, basic isoform-like [Cucurbita maxima];XP_008443726.1 PREDICTED: glucan end…	PF00332(Glycosyl hydrolases family 17):Glycosyl hydrolases family 17	molecular_function:hydrolase activity, hydrolyzing O-glycosyl compounds "Catalysis of the hydrolysis of any O-glycosyl bond." [GOC:mah](GO:0004553),cellular_component:cell wall "The rigid or semi-rigid envelope lying outside the cell membrane of plant, fungal, most prokaryotic cells and some protozoan parasites, maintaining their shape and protecting them from osmotic lysis. In plants it is made …	K19893 glucan endo-1,3-beta-glucosidase 5/6 [EC:3.2.1.39] | (RefSeq) glucan endo-1,3-beta-glucosidase 6 (A)	FALSE	TRUE	16
25	Lac03g1302.1	Lac03g1302	Tier3	1.15595	23 kDa jasmonate-induced protein OS=Hordeum vulgare OX=4513 PE=2 SV=1	XP_022157068.1 23 kDa jasmonate-induced protein-like [Momordica charantia];XP_038891763.1 23 kDa jasmonate-induced protein-like [Benincasa hispida];KAB2610969.1 23 kDa jasmonate-induced protein-like [Pyrus ussuriensis x Pyrus communis];XP_022157071.1 23 kDa jasmonate-induced protein-like [Momordica charantia];AIS71930.1 23 kDa jasmonate-induced protein [Citrullus lanatus];XP_004139150.3 23 kDa ja…	PF21230(Nakanori-like protein):Nakanori-like protein		K04733 interleukin-1 receptor-associated kinase 4 [EC:2.7.11.1] | (RefSeq) receptor-like protein kinase ANXUR2 (A)	FALSE	TRUE	16
26	Lac03g1303.1	Lac03g1303	Tier3	1.17814	23 kDa jasmonate-induced protein OS=Hordeum vulgare OX=4513 PE=2 SV=1	GAV91554.1 hypothetical protein CFOL_v3_34948 [Cephalotus follicularis];KAF3449401.1 hypothetical protein FNV43_RR10129 [Rhamnella rubrinervis];XP_038891763.1 23 kDa jasmonate-induced protein-like [Benincasa hispida];XP_008443732.1 PREDICTED: 23 kDa jasmonate-induced protein-like [Cucumis melo];KAH7514438.1 hypothetical protein FEM48_Zijuj11G0089600 [Ziziphus jujuba var. spinosa];AIS71930.1 23 kD…	PF21230(Nakanori-like protein):Nakanori-like protein		K04730 interleukin-1 receptor-associated kinase 1 [EC:2.7.11.1] | (RefSeq) G-type lectin S-receptor-like serine/threonine-protein kinase At1g61480 isoform X1 (A)	FALSE	TRUE	16
27	Lac03g1304.1	Lac03g1304	Tier3	1.20057	23 kDa jasmonate-induced protein OS=Hordeum vulgare OX=4513 PE=2 SV=1	XP_022157071.1 23 kDa jasmonate-induced protein-like [Momordica charantia];AIS71930.1 23 kDa jasmonate-induced protein [Citrullus lanatus];KAB2610969.1 23 kDa jasmonate-induced protein-like [Pyrus ussuriensis x Pyrus communis];XP_038891763.1 23 kDa jasmonate-induced protein-like [Benincasa hispida];KAF3449401.1 hypothetical protein FNV43_RR10129 [Rhamnella rubrinervis];XP_022157068.1 23 kDa jasmo…	PF03732(Retrotransposon gag protein):Retrotransposon gag protein ;PF21230(Nakanori-like protein):Nakanori-like protein		K04733 interleukin-1 receptor-associated kinase 4 [EC:2.7.11.1] | (RefSeq) receptor-like protein kinase ANXUR2 (A)	FALSE	TRUE	16
28	Lac03g1305.1	Lac03g1305	Tier3	1.22529		GJN16365.1 hypothetical protein PR202_gb03348 [Eleusine coracana subsp. coracana];XP_022139684.1 uncharacterized protein LOC111010533 [Momordica charantia];RLN24050.1 hypothetical protein C2845_PM07G13240 [Panicum miliaceum];KAF8772422.1 hypothetical protein HU200_005777 [Digitaria exilis];XP_022135942.1 uncharacterized protein LOC111007775 [Momordica charantia];XP_022140628.1 uncharacterized pro…	PF13456(Reverse transcriptase-like):Reverse transcriptase-like	molecular_function:nucleic acid binding "Binding to a nucleic acid." [GOC:jl](GO:0003676),molecular_function:RNA-DNA hybrid ribonuclease activity "Catalysis of the endonucleolytic cleavage of RNA in RNA-DNA hybrids to 5'-phosphomonoesters." [EC:3.1.26.4](GO:0004523)	K23136 fraxetin 5-hydroxylase [EC:1.14.14.164] | (RefSeq) cytochrome P450 CYP82D47-like (A)	FALSE	TRUE	16
29	Lac03g1306.1	Lac03g1306	Tier3	1.27878	23 kDa jasmonate-induced protein OS=Hordeum vulgare OX=4513 PE=2 SV=1	XP_038891763.1 23 kDa jasmonate-induced protein-like [Benincasa hispida];KAF3449401.1 hypothetical protein FNV43_RR10129 [Rhamnella rubrinervis];XP_022157068.1 23 kDa jasmonate-induced protein-like [Momordica charantia];AIS71930.1 23 kDa jasmonate-induced protein [Citrullus lanatus];KAB2610969.1 23 kDa jasmonate-induced protein-like [Pyrus ussuriensis x Pyrus communis];XP_010920410.1 23 kDa jasmo…	PF21230(Nakanori-like protein):Nakanori-like protein		K04733 interleukin-1 receptor-associated kinase 4 [EC:2.7.11.1] | (RefSeq) receptor-like protein kinase ANXUR2 (A)	FALSE	TRUE	16
30	Lac03g1275.1	Lac03g1275	Tier3	1.27885	Glucan endo-1,3-beta-glucosidase, basic isoform OS=Prunus persica OX=3760 GN=GNS1 PE=3 SV=1	XP_008443726.1 PREDICTED: glucan endo-1,3-beta-glucosidase, basic isoform-like [Cucumis melo];XP_022987104.1 glucan endo-1,3-beta-glucosidase, basic isoform-like [Cucurbita maxima];XP_038876764.1 glucan endo-1,3-beta-glucosidase, basic isoform-like [Benincasa hispida];XP_023516025.1 glucan endo-1,3-beta-glucosidase, basic isoform-like [Cucurbita pepo subsp. pepo];XP_031737288.1 glucan endo-1,3-be…	PF00332(Glycosyl hydrolases family 17):Glycosyl hydrolases family 17	molecular_function:hydrolase activity, hydrolyzing O-glycosyl compounds "Catalysis of the hydrolysis of any O-glycosyl bond." [GOC:mah](GO:0004553),cellular_component:cell wall "The rigid or semi-rigid envelope lying outside the cell membrane of plant, fungal, most prokaryotic cells and some protozoan parasites, maintaining their shape and protecting them from osmotic lysis. In plants it is made …	K19891 glucan endo-1,3-beta-glucosidase 1/2/3 [EC:3.2.1.39] | (RefSeq) glucan endo-1,3-beta-glucosidase 3-like (A)	FALSE	TRUE	16
31	Lac03g1307.1	Lac03g1307	Tier3	1.29969	23 kDa jasmonate-induced protein OS=Hordeum vulgare OX=4513 PE=2 SV=1	XP_022157068.1 23 kDa jasmonate-induced protein-like [Momordica charantia];XP_038891763.1 23 kDa jasmonate-induced protein-like [Benincasa hispida];RXH97449.1 hypothetical protein DVH24_007795 [Malus domestica];XP_022157071.1 23 kDa jasmonate-induced protein-like [Momordica charantia];AIS71930.1 23 kDa jasmonate-induced protein [Citrullus lanatus];XP_004139150.3 23 kDa jasmonate-induced protein […	PF21230(Nakanori-like protein):Nakanori-like protein		K04733 interleukin-1 receptor-associated kinase 4 [EC:2.7.11.1] | (RefSeq) receptor-like protein kinase ANXUR2 (A)	FALSE	TRUE	16
32	Lac03g1308.1	Lac03g1308	Tier3	1.34528	23 kDa jasmonate-induced protein OS=Hordeum vulgare OX=4513 PE=2 SV=1	XP_022157071.1 23 kDa jasmonate-induced protein-like [Momordica charantia];AIS71930.1 23 kDa jasmonate-induced protein [Citrullus lanatus];XP_004139150.3 23 kDa jasmonate-induced protein [Cucumis sativus];KAB2610969.1 23 kDa jasmonate-induced protein-like [Pyrus ussuriensis x Pyrus communis];XP_038891763.1 23 kDa jasmonate-induced protein-like [Benincasa hispida];XP_022157068.1 23 kDa jasmonate-i…	PF21230(Nakanori-like protein):Nakanori-like protein;PF03732(Retrotransposon gag protein):Retrotransposon gag protein		K04733 interleukin-1 receptor-associated kinase 4 [EC:2.7.11.1] | (RefSeq) receptor-like protein kinase ANXUR2 (A)	FALSE	TRUE	16
33	Lac03g1309.1	Lac03g1309	Tier3	1.35575		KAF8772422.1 hypothetical protein HU200_005777 [Digitaria exilis];XP_022140628.1 uncharacterized protein LOC111011237 [Momordica charantia];XP_022135942.1 uncharacterized protein LOC111007775 [Momordica charantia];POE44943.1 hypothetical protein CFP56_79748 [Quercus suber];XP_030924618.1 uncharacterized protein LOC115951582 [Quercus lobata];XP_022139684.1 uncharacterized protein LOC111010533 [Mom…	PF13456(Reverse transcriptase-like):Reverse transcriptase-like	molecular_function:nucleic acid binding "Binding to a nucleic acid." [GOC:jl](GO:0003676),molecular_function:RNA-DNA hybrid ribonuclease activity "Catalysis of the endonucleolytic cleavage of RNA in RNA-DNA hybrids to 5'-phosphomonoesters." [EC:3.1.26.4](GO:0004523)	K23136 fraxetin 5-hydroxylase [EC:1.14.14.164] | (RefSeq) cytochrome P450 CYP82D47-like (A)	FALSE	TRUE	16
34	Lac03g1310.1	Lac03g1310	Tier3	1.38368	23 kDa jasmonate-induced protein OS=Hordeum vulgare OX=4513 PE=2 SV=1	XP_038891763.1 23 kDa jasmonate-induced protein-like [Benincasa hispida];KAA8536979.1 hypothetical protein F0562_029457 [Nyssa sinensis];XP_022157068.1 23 kDa jasmonate-induced protein-like [Momordica charantia];AIS71930.1 23 kDa jasmonate-induced protein [Citrullus lanatus];XP_022157071.1 23 kDa jasmonate-induced protein-like [Momordica charantia];KAB2610969.1 23 kDa jasmonate-induced protein-li…	PF21230(Nakanori-like protein):Nakanori-like protein		K04733 interleukin-1 receptor-associated kinase 4 [EC:2.7.11.1] | (RefSeq) receptor-like protein kinase ANXUR2 (A)	FALSE	TRUE	16
35	Lac03g1311.1	Lac03g1311	Tier3	1.42677	23 kDa jasmonate-induced protein OS=Hordeum vulgare OX=4513 PE=2 SV=1	AIS71930.1 23 kDa jasmonate-induced protein [Citrullus lanatus];XP_010920410.1 23 kDa jasmonate-induced protein [Elaeis guineensis];KAB2610969.1 23 kDa jasmonate-induced protein-like [Pyrus ussuriensis x Pyrus communis];KAF3449401.1 hypothetical protein FNV43_RR10129 [Rhamnella rubrinervis];XP_038891763.1 23 kDa jasmonate-induced protein-like [Benincasa hispida];XP_022157068.1 23 kDa jasmonate-in…	PF03732(Retrotransposon gag protein):Retrotransposon gag protein ;PF21230(Nakanori-like protein):Nakanori-like protein		K04733 interleukin-1 receptor-associated kinase 4 [EC:2.7.11.1] | (RefSeq) receptor-like protein kinase ANXUR2 (A)	FALSE	TRUE	16
36	Lac03g1312.1	Lac03g1312	Tier3	1.4371		XP_022139684.1 uncharacterized protein LOC111010533 [Momordica charantia];XP_030924618.1 uncharacterized protein LOC115951582 [Quercus lobata];POE44943.1 hypothetical protein CFP56_79748 [Quercus suber];XP_020162306.1 uncharacterized protein LOC109747694 [Aegilops tauschii subsp. strangulata];XP_022140628.1 uncharacterized protein LOC111011237 [Momordica charantia];XP_022135942.1 uncharacterized …	PF13456(Reverse transcriptase-like):Reverse transcriptase-like	molecular_function:nucleic acid binding "Binding to a nucleic acid." [GOC:jl](GO:0003676),molecular_function:RNA-DNA hybrid ribonuclease activity "Catalysis of the endonucleolytic cleavage of RNA in RNA-DNA hybrids to 5'-phosphomonoesters." [EC:3.1.26.4](GO:0004523)	K23136 fraxetin 5-hydroxylase [EC:1.14.14.164] | (RefSeq) cytochrome P450 CYP82D47-like (A)	FALSE	TRUE	16
37	Lac03g1313.1	Lac03g1313	Tier3	1.46247	23 kDa jasmonate-induced protein OS=Hordeum vulgare OX=4513 PE=2 SV=1	AIS71930.1 23 kDa jasmonate-induced protein [Citrullus lanatus];XP_022157071.1 23 kDa jasmonate-induced protein-like [Momordica charantia];RXH97449.1 hypothetical protein DVH24_007795 [Malus domestica];KAF3449401.1 hypothetical protein FNV43_RR10129 [Rhamnella rubrinervis];XP_038891763.1 23 kDa jasmonate-induced protein-like [Benincasa hispida];XP_022157068.1 23 kDa jasmonate-induced protein-like…	PF21230(Nakanori-like protein):Nakanori-like protein		K04733 interleukin-1 receptor-associated kinase 4 [EC:2.7.11.1] | (RefSeq) receptor-like protein kinase ANXUR2 (A)	FALSE	TRUE	16
38	Lac03g1274.1	Lac03g1274	Tier3	1.46357	Pentatricopeptide repeat-containing protein At2g25580 OS=Arabidopsis thaliana OX=3702 GN=PCMP-H75 PE=2 SV=2	PON36414.1 DYW domain containing protein [Parasponia andersonii];XP_008443720.1 PREDICTED: pentatricopeptide repeat-containing protein At4g32450, mitochondrial-like [Cucumis melo var. makuwa|Cucumis melo];KAG6601699.1 Pentatricopeptide repeat-containing protein, partial [Cucurbita argyrosperma subsp. sororia];KAG7032452.1 Pentatricopeptide repeat-containing protein, mitochondrial, partial [Cucurb…	PF01535(PPR repeat):PPR repeat;PF14432(DYW family of nucleic acid deaminases):DYW family of nucleic acid deaminases	molecular_function:RNA binding "Binding to an RNA molecule or a portion thereof." [GOC:jl, GOC:mah](GO:0003723),molecular_function:protein binding "Binding to a protein." [GOC:go_curators](GO:0005515),molecular_function:zinc ion binding "Binding to a zinc ion [Zn]." [GOC:ai](GO:0008270),biological_process:RNA modification "The covalent alteration of one or more nucleotides within an RNA molecule …	K22733 magnesium transporter | (RefSeq) hypothetical protein (A)	FALSE	TRUE	16
39	Lac03g1272.1	Lac03g1272	Tier3	1.50515	Receptor-like protein CLAVATA2 OS=Arabidopsis thaliana OX=3702 GN=CLV2 PE=1 SV=1	XP_022988264.1 leucine-rich repeat receptor-like protein CLAVATA2 isoform X2 [Cucurbita maxima];XP_022139224.1 leucine-rich repeat receptor-like protein CLAVATA2 [Momordica charantia];KAF3452445.1 hypothetical protein FNV43_RR02878 [Rhamnella rubrinervis];TYK19843.1 leucine-rich repeat receptor-like protein CLAVATA2 [Cucumis melo var. makuwa];XP_023516016.1 leucine-rich repeat receptor-like prote…	PF08263(Leucine rich repeat N-terminal domain):Leucine rich repeat N-terminal domain;PF00560(Leucine Rich Repeat):Leucine Rich Repeat;PF13855(Leucine rich repeat):Leucine rich repeat	molecular_function:protein binding "Binding to a protein." [GOC:go_curators](GO:0005515)	K13420 LRR receptor-like serine/threonine-protein kinase FLS2 [EC:2.7.11.1] | (RefSeq) LRR receptor-like serine/threonine-protein kinase FLS2 (A)	FALSE	TRUE	16
40	Lac03g1271.1	Lac03g1271	Tier3	1.51538	Proteinaceous RNase P 1, chloroplastic/mitochondrial OS=Arabidopsis thaliana OX=3702 GN=PRORP1 PE=1 SV=1	XP_006437491.1 proteinaceous RNase P 1, chloroplastic/mitochondrial [Citrus clementina];XP_022988265.1 proteinaceous RNase P 1, chloroplastic/mitochondrial-like [Cucurbita maxima];XP_038878402.1 proteinaceous RNase P 1, chloroplastic/mitochondrial-like [Benincasa hispida];XP_037497732.1 proteinaceous RNase P 1, chloroplastic/mitochondrial isoform X1 [Jatropha curcas];XP_004142562.1 proteinaceous …	PF16953(Protein-only RNase P):Protein-only RNase P;PF17177(Pentacotripeptide-repeat region of PRORP):Pentacotripeptide-repeat region of PRORP	biological_process:tRNA 5'-leader removal "Generation of the mature 5'-end of the tRNA, usually via an endonucleolytic cleavage by RNase P." [PMID:11592395](GO:0001682),molecular_function:ribonuclease P activity "Catalysis of the endonucleolytic cleavage of RNA, removing 5' extra nucleotides from tRNA precursor." [EC:3.1.26.5](GO:0004526),molecular_function:protein binding "Binding to a protein."…	K18213 proteinaceous RNase P [EC:3.1.26.5] | (RefSeq) proteinaceous RNase P 1, chloroplastic/mitochondrial (A)	FALSE	TRUE	16
