# Supplementary material for: A high-density SNP linkage map reveals a major LG3 QTL hotspot controlling early-maturity–related traits in ridge gourd (Luffa acutangula)
Source: Front Plant Sci. 2026 May 28;17:1832490. doi: 10.3389/fpls.2026.1832490 (PMC13254177; doi:10.3389/fpls.2026.1832490)
Supplement: Supplementary file 7 [file Table6.xlsx]

## Sheet: Candidates
Supplementary Table 6. Key flowering-related candidate genes highlighted within the anchored LG3 hotspot, with integrated annotation evidence and rationale for prioritization.
GeneID	Transcript	Chr	Start	End	Strand	Dist_to_peak_kb	Tier	Priority	Score	Swissprot	At_GN	Swissprot_OS	PFAM	GO	KEGG	NR	Hit_FlowerPathway	Hit_Ethylene_Sex	Hit_KeyTF	Hit_Hormone	Rationale
Lac03g1281	Lac03g1281.1	chr03	19031801	19040112	-	976.295	Tier2_±1Mb	C	5	Agamous-like MADS-box protein AGL80 OS=Arabidopsis thaliana OX=3702 GN=AGL80 PE=1 SV=1	AGL80	Arabidopsis thaliana	32	molecular_function:DNA binding "Any molecular function by which a gene product interacts selectively and non-covalently with DNA [deoxyribonucleic acid]." [GOC:dph, GOC:jl, GOC:tb, GOC:vw](GO:0003677),molecular_function:protein dimerization activity "The formation of a protein dimer, a macromolecular structure consists of two noncovalently associated identical or nonidentical subunits." [ISBN:019…	K04454 MADS-box transcription enhancer factor 2C | (RefSeq) agamous-like MADS-box protein AGL80 (A)	XP_023539789.1 uncharacterized protein LOC111800368 [Cucurbita pepo subsp. pepo];KAA0043801.1 MADS-box transcription factor 50-like [Cucumis melo var. makuwa];XP_004136717.1 uncharacterized protein LOC101219702 [Cucumis sativus];XP_022936706.1 MADS-box transcription factor PHERES 1-like [Cucurbita moschata];XP_038904450.1 MADS-box transcription factor PHERES 1-like [Benincasa hispida];KAG6596626.…	FALSE	FALSE	TRUE	FALSE	Near peak (±1 Mb); Key TF family/domain hit; SwissProt GN=AGL80
Lac03g1231	Lac03g1231.1	chr03	16821852	16826391	-	3188.13	Tier3_>1Mb	D	1	Protein HEADING DATE 3A OS=Oryza sativa subsp. japonica OX=39947 GN=HD3A PE=1 SV=1	HD3A	Oryza sativa subsp. japonica	PF01161(Phosphatidylethanolamine-binding protein):Phosphatidylethanolamine-binding protein	32	K16223 protein FLOWERING LOCUS T | (RefSeq) protein HEADING DATE 3A (A)	ABR20499.1 FTL2 [Cucurbita moschata];XP_022149957.1 protein HEADING DATE 3A [Momordica charantia];KGN66637.1 hypothetical protein Csa_007129 [Cucumis sativus];NP_001292686.1 protein HEADING DATE 3A [Cucumis melo|Cucumis sativus];XP_022933924.1 protein HEADING DATE 3A [Cucurbita moschata];POE52202.1 protein heading date 3a [Quercus suber]	FALSE	FALSE	FALSE	FALSE	Within hotspot (7 Mb); SwissProt GN=HD3A
