# Supplementary material for: A high-density SNP linkage map reveals a major LG3 QTL hotspot controlling early-maturity–related traits in ridge gourd (Luffa acutangula)
Source: Front Plant Sci. 2026 May 28;17:1832490. doi: 10.3389/fpls.2026.1832490 (PMC13254177; doi:10.3389/fpls.2026.1832490)
Supplement: Supplementary file 8 [file Table7.xlsx]

## Sheet: Summary
Supplementary Table 7. Summary statistics of parental sequence differences in the two candidate-gene intervals
Candidate_gene	Analyzed_interval	Total_annotated_SNPs_in_interval	Parent_differential_SNPs	Differential_upstream_2kb	Differential_intronic	Differential_exonic	Differential_synonymous	Differential_nonsynonymous	Differential_splicing	Differential_start_or_stop_related	Interpretation_note
Lac03g1231	chr03:16821852-16828391	60	40	21	18	1	1	0	0	0	Differential variants were mainly upstream and intronic; one synonymous exonic variant was detected.
Lac03g1281	chr03:19031801-19042112	53	16	3	12	1	1	0	0	0	Differential variants were mainly upstream and intronic; one synonymous exonic variant was detected.

## Sheet: Lac03g1231_diff
Supplementary Table 7A. Detailed parental differential variants in the Lac03g1231 interval
Candidate_gene	Analyzed_interval	Chr	Position_start_bp	Position_end_bp	Ref	Alt	Genomic_region_class	Exonic_annotation	Transcript/protein_change	P1-4_GT	P1-4_AD	P1-4_DP	P1-4_GQ	P2-9_GT	P2-9_AD	P2-9_DP	P2-9_GQ
Lac03g1231	chr03:16821852-16828391	chr03	16822115	16822115	C	T	intronic			0/1	9,3	12	56	0/0	10,0	10	27
Lac03g1231	chr03:16821852-16828391	chr03	16822128	16822128	T	C	intronic			0/1	10,3	13	53	0/0	9,0	9	24
Lac03g1231	chr03:16821852-16828391	chr03	16822196	16822196	A	G	intronic			0/1	7,2	9	27	0/0	9,0	9	24
Lac03g1231	chr03:16821852-16828391	chr03	16822223	16822223	A	G	intronic			0/1	6,3	9	53	0/0	9,0	9	24
Lac03g1231	chr03:16821852-16828391	chr03	16822324	16822324	G	A	intronic			0/1	4,6	10	107	0/0	8,0	8	21
Lac03g1231	chr03:16821852-16828391	chr03	16822333	16822333	C	A	intronic			0/1	4,6	10	120	0/0	9,0	9	24
Lac03g1231	chr03:16821852-16828391	chr03	16822590	16822590	G	A	intronic			0/1	2,9	11	49	0/0	12,0	12	32
Lac03g1231	chr03:16821852-16828391	chr03	16822812	16822812	G	C	intronic			0/1	7,8	15	127	0/0	14,0	14	38
Lac03g1231	chr03:16821852-16828391	chr03	16822891	16822891	C	G	intronic			0/1	6,5	11	109	0/0	14,0	14	40
Lac03g1231	chr03:16821852-16828391	chr03	16822922	16822922	T	G	intronic			0/1	5,4	9	89	0/0	13,0	13	37
Lac03g1231	chr03:16821852-16828391	chr03	16823211	16823211	C	T	intronic			0/1	3,4	7	95	0/0	9,0	9	23
Lac03g1231	chr03:16821852-16828391	chr03	16823495	16823495	C	G	intronic			0/1	3,2	5	68	0/0	12,0	12	32
Lac03g1231	chr03:16821852-16828391	chr03	16823653	16823653	T	C	intronic			0/1	7,7	14	127	0/0	10,0	10	27
Lac03g1231	chr03:16821852-16828391	chr03	16823730	16823730	C	A	intronic			0/1	7,6	13	127	0/0	11,0	11	30
Lac03g1231	chr03:16821852-16828391	chr03	16824166	16824166	T	A	intronic			1/1	0,6	6	14	0/0	13,0	13	36
Lac03g1231	chr03:16821852-16828391	chr03	16824221	16824221	G	C	intronic			0/1	1,7	8	19	0/0	13,0	13	35
Lac03g1231	chr03:16821852-16828391	chr03	16824253	16824253	G	A	intronic			0/1	3,7	10	70	0/0	12,0	12	32
Lac03g1231	chr03:16821852-16828391	chr03	16825557	16825557	C	T	intronic			0/1	3,6	9	78	0/0	12,0	12	32
Lac03g1231	chr03:16821852-16828391	chr03	16826242	16826242	C	T	exonic	synonymous SNV	Lac03g1231.1:Lac03g1231.1:exon1:c.G150A:p.Q50Q,	0/1	5,4	9	127	0/0	9,0	9	23
Lac03g1231	chr03:16821852-16828391	chr03	16826418	16826418	C	G	upstream			0/1	4,2	6	58	0/0	9,0	9	23
Lac03g1231	chr03:16821852-16828391	chr03	16826518	16826518	A	G	upstream			0/1	5,3	8	91	0/0	7,0	7	17
Lac03g1231	chr03:16821852-16828391	chr03	16826613	16826613	C	T	upstream			0/1	6,2	8	3	0/0	9,0	9	30
Lac03g1231	chr03:16821852-16828391	chr03	16826616	16826616	T	C	upstream			0/1	5,2	7	29	0/0	9,1	10	21
Lac03g1231	chr03:16821852-16828391	chr03	16826750	16826750	G	A	upstream			0/1	5,3	8	47	0/0	9,0	9	24
Lac03g1231	chr03:16821852-16828391	chr03	16826775	16826775	T	G	upstream			0/1	5,4	9	71	0/0	13,0	13	36
Lac03g1231	chr03:16821852-16828391	chr03	16826839	16826839	G	T	upstream			0/1	7,5	12	95	0/0	12,0	12	33
Lac03g1231	chr03:16821852-16828391	chr03	16826880	16826880	C	T	upstream			0/1	5,3	8	58	0/0	10,0	10	27
Lac03g1231	chr03:16821852-16828391	chr03	16827018	16827018	A	T	upstream			0/1	3,4	7	85	0/0	9,0	9	24
Lac03g1231	chr03:16821852-16828391	chr03	16827218	16827218	G	T	upstream			0/1	6,1	7	8	0/0	8,0	8	21
Lac03g1231	chr03:16821852-16828391	chr03	16827447	16827447	C	A	upstream			0/1	4,1	5	3	0/0	13,0	13	36
Lac03g1231	chr03:16821852-16828391	chr03	16827450	16827450	A	G	upstream			0/1	4,1	5	3	0/0	14,0	14	39
Lac03g1231	chr03:16821852-16828391	chr03	16827463	16827463	G	A	upstream			0/1	4,1	5	3	0/0	14,0	14	39
Lac03g1231	chr03:16821852-16828391	chr03	16827549	16827549	A	T	upstream			0/1	3,1	4	29	0/0	8,0	8	21
Lac03g1231	chr03:16821852-16828391	chr03	16827573	16827573	C	T	upstream			0/1	3,1	4	30	0/0	8,0	8	20
Lac03g1231	chr03:16821852-16828391	chr03	16828021	16828021	A	G	upstream			0/1	4,2	6	14	0/0	5,1	6	4
Lac03g1231	chr03:16821852-16828391	chr03	16828022	16828022	G	A	upstream			0/1	5,1	6	7	0/0	6,0	6	17
Lac03g1231	chr03:16821852-16828391	chr03	16828113	16828113	A	C	upstream			0/1	4,2	6	13	0/0	8,0	8	23
Lac03g1231	chr03:16821852-16828391	chr03	16828149	16828149	A	G	upstream			0/1	5,3	8	46	0/0	6,0	6	17
Lac03g1231	chr03:16821852-16828391	chr03	16828162	16828162	C	T	upstream			0/1	4,3	7	50	0/0	7,0	7	19
Lac03g1231	chr03:16821852-16828391	chr03	16828172	16828172	A	G	upstream			0/1	3,4	7	82	0/0	8,0	8	22

## Sheet: Lac03g1281_diff
Supplementary Table 7B. Detailed parental differential variants in the Lac03g1281 interval
Candidate_gene	Analyzed_interval	Chr	Position_start_bp	Position_end_bp	Ref	Alt	Genomic_region_class	Exonic_annotation	Transcript/protein_change	P1-4_GT	P1-4_AD	P1-4_DP	P1-4_GQ	P2-9_GT	P2-9_AD	P2-9_DP	P2-9_GQ
Lac03g1281	chr03:19031801-19042112	chr03	19031885	19031885	T	A	exonic	synonymous SNV	Lac03g1281.1:Lac03g1281.1:exon2:c.A678T:p.L226L,	0/1	6,9	15	127	0/0	8,0	8	18
Lac03g1281	chr03:19031801-19042112	chr03	19032090	19032090	C	T	intronic			0/1	3,5	8	91	0/0	5,0	5	10
Lac03g1281	chr03:19031801-19042112	chr03	19032149	19032149	A	G	intronic			0/1	5,4	10	100	0/0	4,0	4	11
Lac03g1281	chr03:19031801-19042112	chr03	19032280	19032280	A	G	intronic			0/1	2,5	7	61	0/0	14,0	14	38
Lac03g1281	chr03:19031801-19042112	chr03	19032332	19032332	T	A	intronic			0/1	3,1	4	29	0/0	12,0	12	33
Lac03g1281	chr03:19031801-19042112	chr03	19032383	19032383	C	T	intronic			0/1	6,4	10	114	0/0	12,0	12	33
Lac03g1281	chr03:19031801-19042112	chr03	19032493	19032493	C	T	intronic			0/1	9,7	16	127	0/0	11,0	11	29
Lac03g1281	chr03:19031801-19042112	chr03	19032535	19032535	A	G	intronic			0/1	9,6	15	127	0/0	11,0	11	29
Lac03g1281	chr03:19031801-19042112	chr03	19032772	19032772	T	C	intronic			0/1	8,5	13	126	0/0	12,0	12	33
Lac03g1281	chr03:19031801-19042112	chr03	19034137	19034137	G	A	intronic			0/1	7,2	9	17	0/0	13,0	13	35
Lac03g1281	chr03:19031801-19042112	chr03	19034212	19034212	A	G	intronic			0/1	9,3	12	70	0/0	9,0	9	24
Lac03g1281	chr03:19031801-19042112	chr03	19034228	19034228	A	C	intronic			0/1	9,4	13	76	0/0	12,0	12	33
Lac03g1281	chr03:19031801-19042112	chr03	19037297	19037297	G	A	intronic			0/1	5,0	5	8	1/1	0,7	7	37
Lac03g1281	chr03:19031801-19042112	chr03	19040914	19040914	A	T	upstream			0/1	6,1	7	8	0/0	11,1	12	21
Lac03g1281	chr03:19031801-19042112	chr03	19040938	19040938	C	A	upstream			0/1	7,1	8	5	0/0	11,1	12	21
Lac03g1281	chr03:19031801-19042112	chr03	19040974	19040974	G	A	upstream			0/1	7,1	8	5	0/0	11,1	12	21
