# Supplementary material for: A high-density SNP linkage map reveals a major LG3 QTL hotspot controlling early-maturity–related traits in ridge gourd (Luffa acutangula)
Source: Front Plant Sci. 2026 May 28;17:1832490. doi: 10.3389/fpls.2026.1832490 (PMC13254177; doi:10.3389/fpls.2026.1832490)
Supplement: Supplementary file 9 [file Table8.xlsx]

## Sheet: Table_1
Supplementary Table 8. Phenotypic performance of the two parental lines and descriptive statistics of six early-maturity-related traits in the F₂ population.
Trait	P1-4	P2-9	n (F2)	Min	Max	Mean	SD	Skewness
First male flower node (FMFN)	5	13	143	2	25	6.28	5.46	1.81
Male flowering time (MFT)	18	35	143	2	47	21.17	8.18	1.4
First female flower node (FFFN)	16	35	147	6	44	16.8	7.5	1.38
Female flowering time (FFT)	27	35	147	15	47	26.43	6.78	1.05
First harvest time (FHT)	36	51	145	3	57	36.72	8.83	0.35
First fruit-setting node (FFSN)	16	45	145	6	44	19.97	8.11	0.74
Note: Trait-specific sample sizes differed slightly because a small number of individuals lacked scorable records for some first-event traits. F₁ phenotypic values were not available from the uploaded source tables and are therefore not shown here.
