# Supplementary material for: A high-density SNP linkage map reveals a major LG3 QTL hotspot controlling early-maturity–related traits in ridge gourd (Luffa acutangula)
Source: Front Plant Sci. 2026 May 28;17:1832490. doi: 10.3389/fpls.2026.1832490 (PMC13254177; doi:10.3389/fpls.2026.1832490)
Supplement: Supplementary file 10 [file Table9.xlsx]

## Sheet: sheet
Supplementary Table 9. Raw phenotypic values of six early-maturity-related traits for the F₂ mapping population and parents.
Individual_ID	FMFN	MFT	FFFN	FFT	FHT	FFSN
P1-4	5	18	16	27	36	16
P2-9	13	35	35	35	51	45
F2-1	3	15	10	19	31	13
F2-2	18	3	34	33	43	35
F2-3	2	17	19	24	35	21
F2-4	5	17	6	15	45	29
F2-5	13	28	31	33	43	36
F2-6	25	33	32	33	42	32
F2-7	3	17	20	24	35	26
F2-8	3	17	17	22	29	20
F2-9	3	17	20	25	33	20
F2-10	3	18	15	22	30	15
F2-11	2	18	11	19	27	11
F2-12	4	19	15	23	33	15
F2-13	3	18	16	25	32	22
F2-14	23	35	26	28	35	27
F2-15	3	18	18	24	27	20
F2-16	5	19	13	22	48	26
F2-17	3	17	14	22	29	16
F2-18	3	16	15	22	30	15
F2-19	4	18	18	26	37	24
F2-20	4	21	9	21	30	10
F2-21	4	20	15	32	39	16
F2-22	4	21	6	17	31	11
F2-23	4	15	13	21	33	14
F2-24	19	37	38	47	57	38
F2-25	4	17	20	38	50	20
F2-26	4	20	13	32	32	19
F2-28	4	18	10	24	32	10
F2-30	7	17	18	28	35	18
F2-31	3	35	13	24	32	13
F2-32	10	40	17	35	49	18
F2-33	40	30	11	31	40	16
F2-34	6	20	14	23	35	19
F2-35	2	20	11	23	31	13
F2-36	5	18	15	24	33	17
F2-37	2	16	12	27	40	40
F2-39	3	32	17	33	43	21
F2-40	10	33	30	34	45	32
F2-41	14	17	10	18	52	18
F2-42	2	44	36	37	45	40
F2-45	6	25	25	37	45	26
F2-46	4	20	14	24	42	30
F2-48	3	18	12	21	33	17
F2-49	4	17	11	23	45	19
F2-50	40	40	12	25	35	15
F2-51	4	17	13	24	31	14
F2-52	3	17	24	28	35	24
F2-53	5	17	13	21	29	15
F2-54	2	17	13	23	31	17
F2-55	14	17	26	35	43	31
F2-57	3	17	19	35	32	21
F2-58	40	47	23	35	57	24
F2-59	5	17	15	22	36	21
F2-60	4	17	15	23	30	17
F2-61	4	17	17	32	43	16
F2-62	4	17	19	28	35	19
F2-63	10	47	28	36	45	28
F2-64	4	17	20	43	52	26
F2-66	8	17	19	35	50	21
F2-67	3	17	18	31	40	28
F2-68	4	17	9	26	37	19
F2-69	25	47	36	38	49	36
F2-71	3	17	11	25	35	11
F2-72	4	17	15	25	33	15
F2-73	6	17	13	24	33	14
F2-75	3	17	10	21	27	10
F2-76	6	17	10	26	33	10
F2-77	7	17	9	22	35	14
F2-78	18	47	34	36	49	34
F2-80	40	40	8	22	33	8
F2-81	4	18	16	22	3	17
F2-85	5	21	12	25	32	12
F2-86	4	18	15	23	32	15
F2-87	5	18	14	22	33	18
F2-88	13	30	24	34	45	28
F2-89	10	30	10	24	32	13
F2-90	3	18	10	20	32	13
F2-91	18	31	22	28	50	38
F2-92	3	20	14	26	35	14
F2-93	4	19	15	28	35	15
F2-94	6	2	13	27	33	13
F2-95	4	19	13	22	31	24
F2-97	19	39	31	42	51	31
F2-99	4	19	15	23	31	30
F2-102	2	18	13	22	31	16
F2-103	18	30	31	36	49	36
F2-104	4	19	14	22	35	21
F2-106	13	46	16	45	57	16
F2-107	2	17	15	22	35	22
F2-108	3	15	16	22	32	28
F2-109	3	17	28	47	49	28
F2-110	2	17	14	22	45	26
F2-111	4	15	13	21	35	15
F2-112	2	17	13	22	33	13
F2-113	18	28	32	30	43	36
F2-114	21	34	39	38	49	39
F2-115	3	17	16	22	35	22
F2-117	3	17	12	20	28	33
F2-118	8	35	7	16	23	16
F2-119	4	14	11	18	25	11
F2-120	15	31	33	37	45	33
F2-121	15	27	44	42	51	44
F2-122	4	40	9	17	27	9
F2-124	2	18	17	27	33	19
F2-125	2	20	22	34	45	26
F2-127	4	20	9	20	27	9
F2-129	4	18	18	23	30	18
F2-130	3	17	13	21	27	13
F2-131	22	31	28	43	51	28
F2-132	2	17	20	26	36	24
F2-134	4	18	11	23	33	11
F2-135	3	2	10	26	33	10
F2-136	3	17	15	22	57	15
F2-138	8	28	10	24	32	22
F2-139	10	34	13	23	33	13
F2-141	4	18	11	19	27	11
F2-142	4	18	11	20	27	11
F2-143	4	19	10	20	27	10
F2-144	4	15	20	35	52	23
F2-145	3	17	16	33	51	25
F2-146	4	18	11	21	31	11
F2-147	14	35	20	30	54	31
F2-148	15	30	19	26	33	19
F2-149	18	30	25	28	33	30
F2-151	3	17	10	19	27	10
F2-152	4	20	12	23	33	12
F2-153	4	17	6	32	42	6
F2-156	3	17	20	35	46	23
F2-157	4	14	16	22	54	22
F2-158	5	18	17	23	30	19
F2-159	2	19	10	20	30	10
F2-160	3	23	14	24	32	19
F2-161	5	21	15	26	33	15
F2-162	3	17	13	22	31	16
F2-163	4	16	14	22	32	14
F2-164	3	18	14	23	31	23
F2-165	4	20	14	25	32	16
F2-166	4	18	13	22	42	27
F2-167	2	17	17	23	31	17
F2-168	12	25	32	39	32	32
F2-169	3	17	14	21	29	16
F2-170	7	19	11	22	32	15
F2-171	2	17	18	25	49	26
F2-172	5	16	13	22	30	14
F2-173	3	20	12	22	30	12
F2-174	4	19	11	20	27	11
F2-175	16	30	25	29	50	40
F2-176	5	17	10	17	25	10
Notes:
1) Individual_ID includes the two parents (P1-4 and P2-9) and F₂ individuals (F2-1 to F2-144).
2) FMFN, FFFN, and FFSN are node-related traits recorded as the node position on the main vine of the first male flower, first female flower, and first successfully set fruit, respectively.
3) MFT, FFT, and FHT are time-related traits recorded as days from sowing to the first male flower, first female flower, and first harvestable fruit, respectively.
