# Supplementary material for: A high-density SNP linkage map reveals a major LG3 QTL hotspot controlling early-maturity–related traits in ridge gourd (Luffa acutangula)
Source: Front Plant Sci. 2026 May 28;17:1832490. doi: 10.3389/fpls.2026.1832490 (PMC13254177; doi:10.3389/fpls.2026.1832490)
Supplement: Supplementary file 11 [file Table10.xlsx]

## Sheet: Table_S1
Supplementary Table 10. Descriptive statistics of six early-flowering/earliness-related traits in the F₂ mapping population, with parental values.
Trait	n	Min	Max	Mean	SD	Skewness	P1-4	P2-9
First male flower node (FMFN)	143	2	25	6.27972	5.4623	1.81127	5	13
Male flowering time (MFT)	143	2	47	21.1678	8.17587	1.40241	18	35
First female flower node (FFFN)	147	6	44	16.7959	7.49515	1.37549	16	35
Female flowering time (FFT)	147	15	47	26.4286	6.78031	1.049	27	35
First harvest time (FHT)	145	3	57	36.7241	8.82585	0.345557	36	51
First fruit-setting node (FFSN)	145	6	44	19.9655	8.11156	0.736074	16	45
Notes:
1. Traits include first male flower node (FMFN), male flowering time (MFT), first female flower node (FFFN), female flowering time (FFT), first harvest time (FHT), and first fruit-setting node (FFSN).
2. Node-related traits (FMFN, FFFN, FFSN) were recorded as the node position on the main vine where the first male flower, first female flower, and first successfully set fruit occurred, respectively.
3. Time-related traits (MFT, FFT, FHT) were recorded as days from sowing to the first male flower, first female flower, and first harvestable fruit, respectively.
4. Descriptive statistics were calculated using the F₂ individuals (n = 144). Skewness and kurtosis describe distribution shape in the F2 population.
