# Supplementary material for: A high-density SNP linkage map reveals a major LG3 QTL hotspot controlling early-maturity–related traits in ridge gourd (Luffa acutangula)
Source: Front Plant Sci. 2026 May 28;17:1832490. doi: 10.3389/fpls.2026.1832490 (PMC13254177; doi:10.3389/fpls.2026.1832490)
Supplement: Supplementary file 12 [file Table11.xlsx]

## Sheet: Anchored_markers
LG	Marker	GD_cM	Chrom	Pos_bp
lg1	mk77	0	chr01	19274000
lg1	mk179	7.275	chr01	25409529
lg1	mk175	9.707	chr01	23649973
lg1	mk81	11.164	chr01	19612281
lg1	mk177	12.617	chr01	25301740
lg1	mk64	13.918	chr01	16836110
lg1	mk57	15.261	chr01	16695313
lg1	mk99	16.48	chr01	20082942
lg1	mk222	20.309	chr01	27489791
lg1	mk378	23.312	chr01	32170208
lg1	mk231	24.692	chr01	27679230
lg1	mk382	25.982	chr01	32495681
lg1	mk268	27.738	chr01	28633422
lg1	mk411	28.649	chr01	33817197
lg1	mk393	29.125	chr01	33012648
lg1	mk402	29.675	chr01	33611288
lg1	mk397	31.06	chr01	33460385
lg1	mk408	32.753	chr01	33810182
lg1	mk410	33.018	chr01	33812282
lg1	mk404	34.344	chr01	33642892
lg1	mk400	34.545	chr01	33539211
lg1	mk386	35.693	chr01	32869486
lg1	mk389	36.996	chr01	32930764
lg1	mk261	38.602	chr01	28606925
lg1	mk289	39.64	chr01	29793156
lg1	mk260	40.682	chr01	28606882
lg1	mk282	41.181	chr01	28788677
lg1	mk256	43.447	chr01	28576956
lg1	mk257	43.475	chr01	28576966
lg1	mk271	45.37	chr01	28722018
lg1	mk157	47.185	chr01	22993720
lg1	mk92	48.1	chr01	19874846
lg1	mk168	48.574	chr01	23147259
lg1	mk210	49.196	chr01	26799122
lg1	mk147	50.657	chr01	22304961
lg1	mk385	54.184	chr01	32649177
lg1	mk337	56.325	chr01	31299999
lg1	mk185	57.562	chr01	25507779
lg1	mk335	57.815	chr01	31285745
lg1	mk363	59.239	chr01	31616379
lg1	mk336	59.621	chr01	31299819
lg1	mk365	60.901	chr01	31626291
lg1	mk270	60.953	chr01	28665354
lg1	mk308	60.99	chr01	31073388
lg1	mk269	61.524	chr01	28665340
lg1	mk265	62.925	chr01	28629748
lg1	mk374	64.694	chr01	32101428
lg1	mk368	65.969	chr01	31710293
lg1	mk264	67.082	chr01	28620491
lg1	mk345	68.684	chr01	31392977
lg1	mk367	69.149	chr01	31690226
lg1	mk279	71.032	chr01	28775792
lg1	mk340	71.522	chr01	31366674
lg1	mk369	72.722	chr01	31769757
lg1	mk285	74.225	chr01	28806956
lg1	mk325	74.931	chr01	31110103
lg1	mk355	76.458	chr01	31472453
lg1	mk283	77.187	chr01	28796116
lg1	mk290	80.194	chr01	30920558
lg1	mk293	83.412	chr01	30948583
lg1	mk306	85.927	chr01	31071941
lg1	mk375	86.075	chr01	32154989
lg1	mk377	88.53	chr01	32159941
lg1	mk254	91.698	chr01	28372250
lg1	mk342	93.305	chr01	31368659
lg1	mk241	94.751	chr01	28172680
lg1	mk362	94.814	chr01	31597936
lg1	mk238	94.965	chr01	27996701
lg1	mk186	98.882	chr01	25511504
lg1	mk171	100.699	chr01	23285006
lg1	mk183	101.826	chr01	25473735
lg1	mk110	102.922	chr01	21505657
lg1	mk93	104.504	chr01	19914897
lg1	mk178	107.374	chr01	25360897
lg1	mk229	109.841	chr01	27657360
lg1	mk75	111.965	chr01	19224149
lg1	mk218	113.712	chr01	27044205
lg1	mk94	115.039	chr01	19917074
lg1	mk84	116.816	chr01	19704567
lg1	mk78	117.041	chr01	19439749
lg1	mk74	118.912	chr01	19095415
lg1	mk108	120.647	chr01	21308768
lg1	mk150	122.13	chr01	22570429
lg1	mk149	122.714	chr01	22549860
lg1	mk199	124.475	chr01	25973646
lg1	mk244	127.181	chr01	28285632
lg1	mk384	129.519	chr01	32619447
lg1	mk356	130.515	chr01	31494255
lg1	mk364	132.556	chr01	31618196
lg1	mk249	133.293	chr01	28346859
lg1	mk339	134.096	chr01	31324059
lg1	mk383	135.408	chr01	32535784
lg1	mk361	135.944	chr01	31519847
lg1	mk280	137.531	chr01	28778348
lg1	mk253	137.971	chr01	28372084
lg1	mk302	139.797	chr01	31027228
lg1	mk357	141.726	chr01	31494326
lg1	mk372	142.976	chr01	32076625
lg1	mk232	145.399	chr01	27750447
lg1	mk215	146.716	chr01	26990630
lg1	mk235	147.458	chr01	27789536
lg1	mk87	148.599	chr01	19823752
lg1	mk54	151.984	chr01	10234571
lg1	mk52	153.699	chr01	8508356
lg1	mk42	154.679	chr01	6624537
lg1	mk43	155.244	chr01	6768988
lg1	mk47	156.308	chr01	6912548
lg1	mk45	157.956	chr01	6900166
lg1	mk49	158.717	chr01	6955340
lg1	mk48	159.455	chr01	6920867
lg1	mk50	161.184	chr01	8060154
lg1	mk51	163.541	chr01	8060471
lg1	mk55	166.43	chr01	10257768
lg1	mk44	168.873	chr01	6879033
lg1	mk53	172.6	chr01	9380253
lg1	mk200	178.067	chr01	26122234
lg1	mk213	180.308	chr01	26955099
lg1	mk80	182.603	chr01	19600373
lg1	mk158	183.279	chr01	22994075
lg1	mk58	184.302	chr01	16695567
lg1	mk165	185.882	chr01	23141668
lg1	mk166	186.323	chr01	23141674
lg1	mk169	188.609	chr01	23262628
lg1	mk111	189.937	chr01	21506991
lg1	mk162	192.287	chr01	23046157
lg1	mk151	194.057	chr01	22606539
lg1	mk89	194.707	chr01	19839339
lg1	mk154	196.15	chr01	22863690
lg1	mk105	198.187	chr01	21138442
lg1	mk164	200.087	chr01	23115644
lg1	mk61	203.205	chr01	16780868
lg1	mk182	203.845	chr01	25468551
lg1	mk65	204.162	chr01	16935222
lg1	mk62	204.65	chr01	16809129
lg1	mk63	206.586	chr01	16809221
lg1	mk69	208.861	chr01	17153233
lg1	mk70	210.216	chr01	17153314
lg1	mk98	211.523	chr01	20008453
lg1	mk191	212.427	chr01	25638561
lg1	mk203	213.25	chr01	26154815
lg1	mk236	214.737	chr01	27832849
lg1	mk173	217.245	chr01	23357122
lg1	mk148	218.456	chr01	22471602
lg1	mk190	219.088	chr01	25580259
lg1	mk95	219.543	chr01	19931900
lg1	mk122	220.656	chr01	21665044
lg1	mk208	221.157	chr01	26575945
lg1	mk167	222.746	chr01	23145142
lg1	mk305	225.942	chr01	31071927
lg1	mk56	226.324	chr01	16678672
lg1	mk223	228.537	chr01	27493814
lg1	mk237	231.083	chr01	27875536
lg1	mk346	233.3	chr01	31426496
lg1	mk379	235.58	chr01	32277079
lg1	mk380	238.014	chr01	32277110
lg1	mk387	241.104	chr01	32921393
lg1	mk399	245.876	chr01	33524510
lg1	mk416	250.548	chr01	33965847
lg1	mk34	257.153	chr01	6335439
lg1	mk37	261.68	chr01	6341627
lg1	mk40	263.943	chr01	6565464
lg1	mk46	266.887	chr01	6909471
lg1	mk35	267.425	chr01	6338890
lg1	mk31	269.936	chr01	6302064
lg1	mk39	270.861	chr01	6344855
lg1	mk2	272.375	chr01	1084944
lg1	mk3	273.9	chr01	1135591
lg1	mk10	275.757	chr01	1658829
lg1	mk7	277.936	chr01	1508035
lg1	mk22	281.363	chr01	4849520
lg1	mk14	284.664	chr01	1930781
lg1	mk5	286.814	chr01	1200433
lg1	mk15	288.572	chr01	1957871
lg1	mk20	289.69	chr01	2453402
lg1	mk1	290.405	chr01	935615
lg1	mk13	291.373	chr01	1836804
lg1	mk6	293.217	chr01	1398308
lg1	mk12	297.018	chr01	1766711
lg1	mk27	301.507	chr01	6290588
lg1	mk28	303.402	chr01	6290639
lg1	mk11	304.803	chr01	1677422
lg1	mk30	305.922	chr01	6299445
lg1	mk32	306.868	chr01	6321549
lg1	mk24	308.896	chr01	6130538
lg1	mk26	310.615	chr01	6290562
lg1	mk33	312.988	chr01	6323330
lg1	mk29	314.074	chr01	6290871
lg1	mk23	314.489	chr01	6124457
lg1	mk36	316.267	chr01	6338941
lg1	mk25	318.967	chr01	6157923
lg1	mk38	320.598	chr01	6342927
lg1	mk18	323.889	chr01	2438801
lg1	mk9	324.126	chr01	1596007
lg1	mk16	325.715	chr01	2218569
lg1	mk19	329.111	chr01	2445896
lg1	mk17	333.488	chr01	2334638
lg1	mk4	334.263	chr01	1136234
lg1	mk8	335.211	chr01	1521819
lg1	mk21	336.301	chr01	4235045
lg1	mk41	339.721	chr01	6568754
lg1	mk68	345.474	chr01	17135256
lg1	mk66	353.132	chr01	17046762
lg1	mk320	362.759	chr01	31108681
lg1	mk376	369.035	chr01	32155234
lg1	mk351	374.484	chr01	31435289
lg1	mk326	376.641	chr01	31110173
lg1	mk230	380.793	chr01	27667035
lg1	mk381	381.45	chr01	32451563
lg1	mk188	384.395	chr01	25554007
lg1	mk106	386.183	chr01	21241215
lg1	mk86	387.107	chr01	19704675
lg1	mk67	387.889	chr01	17132757
lg1	mk359	391.29	chr01	31506881
lg1	mk246	392.444	chr01	28286420
lg1	mk330	395.091	chr01	31112074
lg1	mk242	397.123	chr01	28285470
lg1	mk243	397.245	chr01	28285499
lg1	mk344	398.577	chr01	31371818
lg1	mk331	401.587	chr01	31112147
lg1	mk217	402.892	chr01	27031527
lg1	mk255	404.288	chr01	28493102
lg1	mk247	405.978	chr01	28286529
lg1	mk248	406.143	chr01	28286535
lg1	mk291	409.567	chr01	30920943
lg1	mk292	410.492	chr01	30920962
lg1	mk312	415.781	chr01	31106104
lg1	mk297	422.13	chr01	31007392
lg1	mk298	425.561	chr01	31007436
lg1	mk286	431.99	chr01	29035681
lg1	mk309	438.028	chr01	31080311
lg1	mk281	444.046	chr01	28780969
lg1	mk314	450.79	chr01	31106813
lg1	mk313	454.475	chr01	31106590
lg1	mk296	457.803	chr01	31007279
lg1	mk295	459.144	chr01	31007235
lg1	mk252	460.706	chr01	28372078
lg1	mk327	461.894	chr01	31110310
lg1	mk328	464.58	chr01	31110452
lg1	mk324	468.007	chr01	31109270
lg1	mk315	471.071	chr01	31106985
lg1	mk310	474.43	chr01	31084491
lg1	mk311	479.432	chr01	31084652
lg1	mk332	484.281	chr01	31141037
lg1	mk299	490.433	chr01	31007610
lg1	mk300	494.497	chr01	31007672
lg1	mk341	498.338	chr01	31367066
lg1	mk263	500.358	chr01	28614434
lg1	mk250	500.622	chr01	28354291
lg1	mk275	501.433	chr01	28744569
lg1	mk266	503.241	chr01	28631507
lg1	mk267	503.317	chr01	28631530
lg1	mk329	506.441	chr01	31111885
lg1	mk288	508.816	chr01	29448655
lg1	mk316	511.492	chr01	31107204
lg1	mk125	515.45	chr01	21682504
lg1	mk180	516.48	chr01	25461117
lg1	mk103	517.765	chr01	20927960
lg1	mk109	517.857	chr01	21385609
lg1	mk194	518.061	chr01	25843611
lg1	mk193	519.304	chr01	25745072
lg1	mk135	520.34	chr01	21811193
lg1	mk189	521.706	chr01	25575408
lg1	mk88	524.079	chr01	19837808
lg1	mk73	526.345	chr01	18910700
lg1	mk159	527.062	chr01	22994266
lg1	mk85	528.106	chr01	19704612
lg1	mk83	529.804	chr01	19671402
lg1	mk212	531.342	chr01	26871819
lg1	mk196	532.756	chr01	25927469
lg1	mk152	534.815	chr01	22838557
lg1	mk161	537.177	chr01	23045801
lg1	mk198	539.452	chr01	25962828
lg1	mk192	540.818	chr01	25638564
lg1	mk153	542.995	chr01	22862210
lg1	mk201	544.387	chr01	26134402
lg1	mk121	545.497	chr01	21664967
lg1	mk144	550.784	chr01	22110267
lg1	mk112	553.625	chr01	21579829
lg1	mk146	557.146	chr01	22249746
lg1	mk163	559.504	chr01	23047154
lg1	mk134	561.167	chr01	21811148
lg1	mk202	563.968	chr01	26138508
lg1	mk90	564.831	chr01	19840443
lg1	mk91	565.622	chr01	19845535
lg1	mk197	567.652	chr01	25951890
lg1	mk187	569.686	chr01	25534013
lg1	mk207	570.163	chr01	26559899
lg1	mk107	572.158	chr01	21256419
lg1	mk140	577.428	chr01	21814583
lg1	mk128	580.452	chr01	21728169
lg1	mk321	585.892	chr01	31108765
lg1	mk322	587.263	chr01	31108797
lg1	mk141	591.406	chr01	21911130
lg1	mk145	595.728	chr01	22209393
lg1	mk136	599.403	chr01	21812663
lg1	mk138	604.583	chr01	21812939
lg1	mk127	608.529	chr01	21728070
lg1	mk119	612.578	chr01	21664398
lg1	mk132	616.122	chr01	21743667
lg1	mk131	618.711	chr01	21743552
lg1	mk205	621.775	chr01	26473782
lg1	mk79	623.668	chr01	19478860
lg1	mk155	625.798	chr01	22865687
lg1	mk97	627.274	chr01	19959693
lg1	mk76	627.803	chr01	19248561
lg1	mk214	630.133	chr01	26956931
lg1	mk184	631.675	chr01	25497818
lg1	mk211	633.198	chr01	26809243
lg1	mk104	635.301	chr01	21054601
lg1	mk170	637.875	chr01	23279356
lg1	mk102	640.113	chr01	20819871
lg1	mk174	642.722	chr01	23489580
lg1	mk195	645.035	chr01	25897437
lg1	mk206	646.16	chr01	26473913
lg1	mk60	646.34	chr01	16780597
lg1	mk59	647.343	chr01	16695680
lg1	mk72	649.882	chr01	18046019
lg1	mk181	652.926	chr01	25467308
lg1	mk209	657.683	chr01	26798188
lg1	mk228	660.591	chr01	27594795
lg1	mk227	662.18	chr01	27594680
lg1	mk226	663.162	chr01	27594652
lg1	mk224	666.16	chr01	27594470
lg1	mk225	667.932	chr01	27594485
lg1	mk251	670.605	chr01	28370668
lg1	mk301	671.475	chr01	31021058
lg1	mk287	673.19	chr01	29446117
lg1	mk318	674.792	chr01	31107445
lg1	mk317	675.581	chr01	31107440
lg1	mk307	676.359	chr01	31073124
lg1	mk358	677.191	chr01	31500051
lg1	mk294	678.29	chr01	31007053
lg1	mk278	680.078	chr01	28763681
lg1	mk371	681.476	chr01	32062251
lg1	mk259	683.001	chr01	28603908
lg1	mk323	684.642	chr01	31109077
lg1	mk319	686.53	chr01	31107512
lg1	mk370	689.092	chr01	32023964
lg1	mk273	691.491	chr01	28735403
lg1	mk333	694.303	chr01	31156349
lg1	mk304	696.835	chr01	31058498
lg1	mk353	699.895	chr01	31435532
lg1	mk352	701.352	chr01	31435502
lg1	mk350	704.137	chr01	31435177
lg1	mk348	706.985	chr01	31434887
lg1	mk347	707.62	chr01	31434874
lg1	mk221	709.397	chr01	27463826
lg1	mk343	710.361	chr01	31369615
lg1	mk373	710.783	chr01	32101395
lg1	mk71	713.238	chr01	18045340
lg1	mk118	715.663	chr01	21641512
lg1	mk133	718.416	chr01	21791272
lg1	mk130	721.521	chr01	21734086
lg1	mk137	728.311	chr01	21812850
lg1	mk139	733.826	chr01	21814471
lg1	mk117	737.929	chr01	21641278
lg1	mk115	740.532	chr01	21641229
lg1	mk116	741.459	chr01	21641259
lg1	mk113	745.647	chr01	21640886
lg1	mk114	749.566	chr01	21640967
lg1	mk143	753.196	chr01	22103277
lg1	mk142	753.198	chr01	22103261
lg1	mk124	758.801	chr01	21680116
lg1	mk126	763.313	chr01	21727929
lg1	mk129	768.15	chr01	21730119
lg1	mk120	771.563	chr01	21664559
lg1	mk123	777.771	chr01	21667836
lg1	mk101	781.737	chr01	20717339
lg1	mk96	782.206	chr01	19935676
lg1	mk176	782.576	chr01	25292095
lg1	mk100	786.169	chr01	20687289
lg1	mk277	790.789	chr01	28760150
lg1	mk272	792.578	chr01	28722110
lg1	mk240	794.088	chr01	28079300
lg1	mk216	794.339	chr01	27015672
lg1	mk234	796.084	chr01	27788563
lg1	mk233	797.541	chr01	27788336
lg1	mk204	799.31	chr01	26465948
lg1	mk160	800.392	chr01	23027290
lg1	mk172	801.314	chr01	23308169
lg1	mk82	801.85	chr01	19664618
lg1	mk219	805.288	chr01	27044800
lg1	mk220	807.183	chr01	27311601
lg1	mk245	809.387	chr01	28286381
lg1	mk366	811.53	chr01	31673410
lg1	mk360	812.894	chr01	31519454
lg1	mk258	814.56	chr01	28596253
lg1	mk349	816.167	chr01	31434928
lg1	mk334	816.993	chr01	31281903
lg1	mk156	819.429	chr01	22941051
lg1	mk284	821.421	chr01	28800626
lg1	mk354	822.924	chr01	31467993
lg1	mk338	823.869	chr01	31312865
lg1	mk262	825.005	chr01	28614184
lg1	mk276	825.761	chr01	28754196
lg1	mk274	828.936	chr01	28737016
lg1	mk303	831.076	chr01	31027325
lg1	mk388	835.317	chr01	32928935
lg1	mk415	837.638	chr01	33925238
lg1	mk403	839.417	chr01	33611405
lg1	mk417	841.258	chr01	34009391
lg1	mk391	842.114	chr01	32990329
lg1	mk394	843.369	chr01	33248236
lg1	mk395	844.422	chr01	33248264
lg1	mk412	847.39	chr01	33827589
lg1	mk396	850.114	chr01	33248601
lg1	mk401	852.748	chr01	33611161
lg1	mk392	854.236	chr01	32990509
lg1	mk390	855.285	chr01	32939668
lg1	mk405	856.231	chr01	33660647
lg1	mk413	856.641	chr01	33866604
lg1	mk409	858.325	chr01	33810340
lg1	mk406	860.862	chr01	33783713
lg1	mk414	863.936	chr01	33876567
lg1	mk398	864.744	chr01	33476698
lg1	mk407	869.146	chr01	33807015
lg1	mk433	875.771	chr01	39815508
lg1	mk434	880.447	chr01	39962137
lg1	mk423	882.618	chr01	37316618
lg1	mk430	884.946	chr01	37325648
lg1	mk421	886.786	chr01	37291809
lg1	mk422	889.07	chr01	37294296
lg1	mk427	891.061	chr01	37324199
lg1	mk428	892.022	chr01	37324227
lg1	mk429	893.291	chr01	37324271
lg1	mk425	894.88	chr01	37323838
lg1	mk432	895.564	chr01	39250197
lg1	mk424	896.712	chr01	37323811
lg1	mk431	898.759	chr01	37327263
lg1	mk426	899.751	chr01	37323888
lg1	mk420	903.032	chr01	36465247
lg1	mk418	904.804	chr01	36405880
lg1	mk419	906.746	chr01	36434947
lg1	mk435	912.878	chr01	41852414
lg1	mk447	920.387	chr01	45510794
lg1	mk451	924.187	chr01	45785831
lg1	mk444	927.984	chr01	45463631
lg1	mk437	931.54	chr01	45360878
lg1	mk436	931.569	chr01	45360868
lg1	mk441	934.209	chr01	45389828
lg1	mk438	936.464	chr01	45360901
lg1	mk439	938.943	chr01	45376242
lg1	mk440	940.273	chr01	45376341
lg1	mk442	943.158	chr01	45393318
lg1	mk448	947.148	chr01	45510996
lg1	mk450	950.021	chr01	45773833
lg1	mk449	950.042	chr01	45746412
lg1	mk443	953.112	chr01	45428299
lg1	mk446	955.247	chr01	45472963
lg1	mk445	955.249	chr01	45472961
lg1	mk456	958.782	chr01	46397908
lg1	mk453	961.108	chr01	46260659
lg1	mk452	962.107	chr01	46260470
lg1	mk454	964.273	chr01	46392577
lg1	mk457	968.328	chr01	47157494
lg1	mk455	970.06	chr01	46395940
lg1	mk458	971.212	chr01	47165351
lg1	mk460	976.951	chr01	48224955
lg1	mk461	978.148	chr01	48286767
lg1	mk459	978.364	chr01	48224930
lg1	mk465	984.108	chr01	49326504
lg1	mk464	985.895	chr01	49326436
lg1	mk463	987.24	chr01	49305554
lg1	mk466	988.369	chr01	49351349
lg1	mk462	991.973	chr01	49301868
lg1	mk468	997.597	chr01	51006138
lg1	mk469	997.646	chr01	51010633
lg1	mk470	999.167	chr01	51045176
lg1	mk467	1000.65	chr01	51001525
lg1	mk471	1006.07	chr01	51822436
lg1	mk474	1009.1	chr01	51984132
lg1	mk472	1010.57	chr01	51945735
lg1	mk473	1012.69	chr01	51951032
lg1	mk475	1015.84	chr01	52230976
lg1	mk476	1023.84	chr01	53825297
lg1	mk486	1026.41	chr01	54889583
lg1	mk484	1029.81	chr01	54721187
lg1	mk481	1031.78	chr01	54661351
lg1	mk482	1034.48	chr01	54681183
lg1	mk485	1036	chr01	54723928
lg1	mk480	1036.97	chr01	54652885
lg1	mk477	1039.56	chr01	54560539
lg1	mk478	1043.49	chr01	54562819
lg1	mk479	1045.72	chr01	54562888
lg1	mk483	1050.04	chr01	54707576
lg1	mk500	1053.44	chr01	56397700
lg1	mk487	1054.43	chr01	55598954
lg1	mk508	1057.46	chr01	56627840
lg1	mk512	1059.52	chr01	56637232
lg1	mk513	1059.53	chr01	56637254
lg1	mk505	1062.43	chr01	56502715
lg1	mk498	1066.51	chr01	56084930
lg1	mk501	1070.38	chr01	56492312
lg1	mk504	1072.54	chr01	56502478
lg1	mk509	1074.27	chr01	56627905
lg1	mk496	1076.04	chr01	56073620
lg1	mk490	1077.62	chr01	56064395
lg1	mk491	1078.01	chr01	56064402
lg1	mk488	1081.84	chr01	56000580
lg1	mk499	1084.88	chr01	56092375
lg1	mk489	1085.65	chr01	56061096
lg1	mk492	1086.75	chr01	56067868
lg1	mk497	1088.71	chr01	56084794
lg1	mk494	1090.78	chr01	56072247
lg1	mk493	1092.75	chr01	56069060
lg1	mk495	1095.48	chr01	56073263
lg1	mk519	1099.34	chr01	56649198
lg1	mk514	1101.6	chr01	56647122
lg1	mk520	1103.24	chr01	56654392
lg1	mk507	1104.03	chr01	56598251
lg1	mk506	1105.54	chr01	56511535
lg1	mk518	1106.35	chr01	56648963
lg1	mk515	1108.76	chr01	56647627
lg1	mk516	1110.98	chr01	56647651
lg1	mk503	1112.18	chr01	56502476
lg1	mk502	1112.18	chr01	56502468
lg1	mk517	1113.03	chr01	56648794
lg1	mk510	1113.67	chr01	56633191
lg1	mk511	1114.19	chr01	56633261
lg1	mk521	1116.81	chr01	56875009
lg1	mk530	1121.74	chr01	58904823
lg1	mk524	1123.94	chr01	57838523
lg1	mk526	1126.95	chr01	57974878
lg1	mk529	1130.59	chr01	58629176
lg1	mk527	1132.03	chr01	57990152
lg1	mk528	1134.09	chr01	58385797
lg1	mk531	1135.39	chr01	58909283
lg1	mk522	1137.75	chr01	57440905
lg1	mk523	1139.97	chr01	57567582
lg1	mk532	1140.6	chr01	58913513
lg1	mk533	1144.5	chr01	58942993
lg1	mk525	1148.49	chr01	57956769
lg1	mk535	1155.49	chr01	59496712
lg1	mk534	1157.49	chr01	59493435
lg1	mk536	1161.68	chr01	59590028
lg1	mk540	1166.39	chr01	60662423
lg1	mk541	1169.29	chr01	60667243
lg1	mk542	1174.69	chr01	61096195
lg1	mk538	1177.35	chr01	60613718
lg1	mk539	1178.51	chr01	60638427
lg1	mk537	1180.94	chr01	60611706
lg1	mk544	1184.82	chr01	61702270
lg1	mk548	1185.79	chr01	61733105
lg1	mk546	1186.9	chr01	61712689
lg1	mk547	1189.21	chr01	61714418
lg1	mk545	1190.81	chr01	61712506
lg1	mk543	1191.38	chr01	61693339
lg1	mk549	1193.24	chr01	62080371
lg1	mk551	1194.48	chr01	62317918
lg1	mk553	1196.27	chr01	62323829
lg1	mk550	1196.85	chr01	62294890
lg1	mk552	1196.99	chr01	62323825
lg1	mk554	1197.4	chr01	62324178
lg1	mk555	1198.32	chr01	62324449
lg1	mk569	1200.2	chr01	63100464
lg1	mk575	1201.38	chr01	63142794
lg1	mk558	1202.24	chr01	63065531
lg1	mk565	1202.25	chr01	63086253
lg1	mk568	1203.74	chr01	63089557
lg1	mk567	1203.95	chr01	63089538
lg1	mk566	1205.6	chr01	63089144
lg1	mk576	1207.12	chr01	63151451
lg1	mk560	1208.43	chr01	63075250
lg1	mk571	1209.36	chr01	63117548
lg1	mk561	1209.51	chr01	63081272
lg1	mk557	1210.33	chr01	63063591
lg1	mk573	1210.48	chr01	63135797
lg1	mk577	1211.24	chr01	63151562
lg1	mk570	1212.66	chr01	63101495
lg1	mk572	1214.06	chr01	63118245
lg1	mk574	1216.55	chr01	63136303
lg1	mk564	1219.19	chr01	63085859
lg1	mk562	1222.31	chr01	63081631
lg1	mk559	1224.34	chr01	63067165
lg1	mk579	1226.38	chr01	63774271
lg1	mk580	1227.03	chr01	63777773
lg1	mk581	1229.9	chr01	63780447
lg1	mk563	1233.14	chr01	63084005
lg1	mk578	1237.82	chr01	63756709
lg1	mk556	1241.82	chr01	62325720
lg1	mk586	1247.19	chr01	64270954
lg1	mk587	1250.85	chr01	64271086
lg1	mk584	1252.6	chr01	64177268
lg1	mk583	1254.11	chr01	64163590
lg1	mk590	1255.03	chr01	64324381
lg1	mk589	1258.16	chr01	64319696
lg1	mk596	1262.11	chr01	65885838
lg1	mk599	1264.73	chr01	66178027
lg1	mk595	1268.52	chr01	65369012
lg1	mk593	1270.06	chr01	65284135
lg1	mk594	1271.87	chr01	65310343
lg1	mk592	1271.94	chr01	65221156
lg1	mk591	1274.58	chr01	65075750
lg1	mk585	1278.6	chr01	64215479
lg1	mk582	1281.04	chr01	64155852
lg1	mk588	1281.25	chr01	64319245
lg1	mk604	1287.63	chr01	66208836
lg1	mk598	1289.3	chr01	66133921
lg1	mk601	1290.35	chr01	66196579
lg1	mk597	1291.62	chr01	66131505
lg1	mk611	1293.2	chr01	66449423
lg1	mk613	1293.74	chr01	66579781
lg1	mk610	1294.83	chr01	66447675
lg1	mk612	1296.04	chr01	66452275
lg1	mk600	1298.23	chr01	66184614
lg1	mk602	1299.25	chr01	66196591
lg1	mk603	1300.92	chr01	66208710
lg1	mk609	1302.01	chr01	66215537
lg1	mk606	1305.36	chr01	66209657
lg1	mk607	1305.95	chr01	66209707
lg1	mk608	1306.98	chr01	66209712
lg1	mk605	1307.01	chr01	66209584
lg1	mk616	1311.38	chr01	66948495
lg1	mk623	1314.13	chr01	67076690
lg1	mk624	1314.67	chr01	67089259
lg1	mk633	1316.33	chr01	67653270
lg1	mk625	1318.43	chr01	67313254
lg1	mk628	1320.22	chr01	67581116
lg1	mk629	1321.32	chr01	67596977
lg1	mk627	1321.84	chr01	67529030
lg1	mk630	1324.77	chr01	67597808
lg1	mk617	1327.97	chr01	66948643
lg1	mk614	1330.39	chr01	66937939
lg1	mk622	1332.2	chr01	67035972
lg1	mk634	1334.04	chr01	67660706
lg1	mk632	1334.87	chr01	67651098
lg1	mk631	1336.29	chr01	67649796
lg1	mk620	1338.64	chr01	67017716
lg1	mk621	1339.89	chr01	67028289
lg1	mk619	1341.07	chr01	67000314
lg1	mk618	1342.51	chr01	66956811
lg1	mk615	1345.83	chr01	66940704
lg1	mk635	1349.22	chr01	67746458
lg1	mk626	1353.79	chr01	67528315
lg1	mk636	1360.17	chr01	67785338
lg2	mk743	0	chr02	7047620
lg2	mk746	5.583	chr02	7182479
lg2	mk742	9.658	chr02	7047531
lg2	mk745	12.322	chr02	7073276
lg2	mk744	15.216	chr02	7067344
lg2	mk734	25.847	chr02	4020821
lg2	mk736	28.503	chr02	4555689
lg2	mk740	29.91	chr02	4564719
lg2	mk738	34.3	chr02	4556572
lg2	mk737	37.27	chr02	4556493
lg2	mk739	40.274	chr02	4559380
lg2	mk735	43.839	chr02	4554349
lg2	mk741	46.106	chr02	4619032
lg2	mk732	49.562	chr02	3826685
lg2	mk730	52.866	chr02	3649201
lg2	mk724	55.971	chr02	3446687
lg2	mk712	58.945	chr02	3109145
lg2	mk722	60.77	chr02	3344663
lg2	mk715	62.25	chr02	3142939
lg2	mk714	64.184	chr02	3142892
lg2	mk716	66.39	chr02	3153602
lg2	mk713	67.07	chr02	3142845
lg2	mk709	68.274	chr02	3106644
lg2	mk711	68.878	chr02	3106786
lg2	mk710	69.372	chr02	3106724
lg2	mk708	75.361	chr02	2518227
lg2	mk706	80.54	chr02	2509009
lg2	mk704	84.583	chr02	2504323
lg2	mk703	85.024	chr02	2504319
lg2	mk702	89.751	chr02	2504292
lg2	mk696	95.562	chr02	2234238
lg2	mk680	97.817	chr02	2112751
lg2	mk683	98.153	chr02	2118670
lg2	mk694	99.524	chr02	2228215
lg2	mk693	100.303	chr02	2228200
lg2	mk689	103.018	chr02	2221593
lg2	mk684	104.797	chr02	2194702
lg2	mk679	106.546	chr02	2089128
lg2	mk666	108.779	chr02	2013849
lg2	mk695	108.903	chr02	2229407
lg2	mk697	110.117	chr02	2252947
lg2	mk699	112.093	chr02	2261428
lg2	mk688	114.705	chr02	2206373
lg2	mk665	116.815	chr02	2010458
lg2	mk678	118.063	chr02	2088668
lg2	mk661	121.103	chr02	1930915
lg2	mk686	123.683	chr02	2200535
lg2	mk655	126.052	chr02	1616880
lg2	mk654	128.133	chr02	1616786
lg2	mk643	130.659	chr02	1193798
lg2	mk637	132.943	chr02	558058
lg2	mk645	135.406	chr02	1198415
lg2	mk638	137.106	chr02	606164
lg2	mk639	139.122	chr02	1141089
lg2	mk642	141.098	chr02	1191936
lg2	mk648	143.275	chr02	1201460
lg2	mk646	145.28	chr02	1201312
lg2	mk647	145.412	chr02	1201335
lg2	mk677	146.969	chr02	2070020
lg2	mk650	149.07	chr02	1511123
lg2	mk641	150.137	chr02	1145975
lg2	mk651	151.486	chr02	1512203
lg2	mk649	152.679	chr02	1220707
lg2	mk640	154.186	chr02	1142690
lg2	mk644	156.2	chr02	1193979
lg2	mk674	158.419	chr02	2047690
lg2	mk692	160.605	chr02	2228113
lg2	mk682	161.385	chr02	2112910
lg2	mk670	163.016	chr02	2025203
lg2	mk669	164.853	chr02	2022499
lg2	mk673	166.11	chr02	2047632
lg2	mk672	166.218	chr02	2038579
lg2	mk664	167.836	chr02	1938375
lg2	mk667	169.45	chr02	2018599
lg2	mk668	170.425	chr02	2018645
lg2	mk662	171.21	chr02	1931185
lg2	mk671	172.819	chr02	2025483
lg2	mk681	173.409	chr02	2112793
lg2	mk690	175.117	chr02	2222517
lg2	mk691	176.438	chr02	2223013
lg2	mk698	179.591	chr02	2257116
lg2	mk700	181.999	chr02	2276478
lg2	mk663	183.606	chr02	1931355
lg2	mk657	185.55	chr02	1902153
lg2	mk660	186.897	chr02	1930829
lg2	mk676	187.547	chr02	2062682
lg2	mk652	188.801	chr02	1609001
lg2	mk658	190.225	chr02	1930767
lg2	mk701	191.707	chr02	2278515
lg2	mk675	193.79	chr02	2059328
lg2	mk656	194.923	chr02	1618210
lg2	mk659	195.8	chr02	1930790
lg2	mk653	197.305	chr02	1615629
lg2	mk687	198.25	chr02	2201572
lg2	mk685	200.166	chr02	2195002
lg2	mk718	207.036	chr02	3257506
lg2	mk719	207.521	chr02	3257570
lg2	mk721	210.038	chr02	3295486
lg2	mk720	212.956	chr02	3294949
lg2	mk733	215.2	chr02	3975705
lg2	mk725	217.386	chr02	3466863
lg2	mk726	218.886	chr02	3502918
lg2	mk717	219.665	chr02	3160072
lg2	mk731	222.31	chr02	3714964
lg2	mk723	225.345	chr02	3443779
lg2	mk728	227.612	chr02	3517512
lg2	mk729	227.614	chr02	3517513
lg2	mk727	232.714	chr02	3503931
lg2	mk705	240.828	chr02	2504516
lg2	mk707	249.471	chr02	2515483
lg3	mk829	0	chr03	4684908
lg3	mk827	3.164	chr03	4653228
lg3	mk836	3.665	chr03	4980469
lg3	mk830	5.477	chr03	4698045
lg3	mk832	7.4	chr03	4869826
lg3	mk833	8.545	chr03	4871255
lg3	mk834	10.375	chr03	4871360
lg3	mk826	13.079	chr03	4649663
lg3	mk831	17.479	chr03	4798014
lg3	mk837	20.434	chr03	5031886
lg3	mk828	21.588	chr03	4681277
lg3	mk835	22.207	chr03	4977103
lg3	mk838	29.1	chr03	6400492
lg3	mk843	37.169	chr03	7129965
lg3	mk839	39.578	chr03	7004588
lg3	mk840	42.766	chr03	7029336
lg3	mk841	44.903	chr03	7101123
lg3	mk842	48.935	chr03	7118206
lg3	mk862	52.37	chr03	8259048
lg3	mk858	54.536	chr03	7971741
lg3	mk851	55.378	chr03	7913970
lg3	mk850	55.399	chr03	7913947
lg3	mk849	58.15	chr03	7881957
lg3	mk853	61.056	chr03	7919814
lg3	mk845	63.804	chr03	7872239
lg3	mk856	64.98	chr03	7963173
lg3	mk861	68.864	chr03	8097373
lg3	mk863	73.218	chr03	8693770
lg3	mk857	75.129	chr03	7971688
lg3	mk860	76.281	chr03	8078535
lg3	mk859	78.873	chr03	8076957
lg3	mk855	81.691	chr03	7961599
lg3	mk854	84.263	chr03	7950355
lg3	mk848	85.42	chr03	7879885
lg3	mk852	87.802	chr03	7918595
lg3	mk844	88.765	chr03	7854290
lg3	mk846	90.688	chr03	7874354
lg3	mk847	92.206	chr03	7879243
lg3	mk864	105.763	chr03	11209514
lg3	mk868	113.785	chr03	11887514
lg3	mk869	115.825	chr03	11889049
lg3	mk865	118.26	chr03	11790597
lg3	mk866	119.659	chr03	11794228
lg3	mk870	120.625	chr03	12072549
lg3	mk867	120.843	chr03	11800192
lg3	mk871	124.389	chr03	12072987
lg3	mk873	127.779	chr03	12521936
lg3	mk872	130.076	chr03	12520629
lg3	mk875	132.433	chr03	12783888
lg3	mk881	135.385	chr03	13012369
lg3	mk886	138.303	chr03	13023087
lg3	mk887	141.747	chr03	13024205
lg3	mk888	145.642	chr03	13024371
lg3	mk878	149.538	chr03	13009810
lg3	mk892	153.064	chr03	13026246
lg3	mk883	156.928	chr03	13014527
lg3	mk882	161.005	chr03	13013293
lg3	mk879	163.553	chr03	13011159
lg3	mk880	164.512	chr03	13011191
lg3	mk884	169.143	chr03	13017966
lg3	mk885	174.882	chr03	13018161
lg3	mk891	179.034	chr03	13024571
lg3	mk889	181.157	chr03	13024543
lg3	mk890	181.157	chr03	13024547
lg3	mk874	183.448	chr03	12626356
lg3	mk877	184.905	chr03	12994306
lg3	mk876	186.564	chr03	12785359
lg3	mk893	195.526	chr03	14667279
lg3	mk894	199.116	chr03	14678773
lg3	mk895	200.455	chr03	14871635
lg3	mk896	201.997	chr03	15262925
lg3	mk897	205.063	chr03	15820849
lg3	mk898	206.033	chr03	15820864
lg3	mk910	213.36	chr03	22850576
lg3	mk904	215.75	chr03	22573892
lg3	mk900	217.389	chr03	22570821
lg3	mk903	217.682	chr03	22572733
lg3	mk907	218.533	chr03	22576282
lg3	mk906	218.594	chr03	22576281
lg3	mk899	220.291	chr03	22570786
lg3	mk902	222.487	chr03	22570935
lg3	mk901	223.108	chr03	22570885
lg3	mk908	224.157	chr03	22582190
lg3	mk909	225.071	chr03	22585674
lg3	mk905	226.738	chr03	22574340
lg3	mk972	237.661	chr03	30061052
lg3	mk939	245.665	chr03	27017744
lg3	mk970	246.276	chr03	30053849
lg3	mk940	247.106	chr03	27017928
lg3	mk922	248.274	chr03	26795755
lg3	mk941	248.496	chr03	27017938
lg3	mk932	250.904	chr03	26923928
lg3	mk930	252.245	chr03	26898088
lg3	mk923	253.296	chr03	26815497
lg3	mk924	254.398	chr03	26876042
lg3	mk936	254.862	chr03	27010614
lg3	mk943	256.287	chr03	27139507
lg3	mk957	257.856	chr03	27555404
lg3	mk962	258.387	chr03	27840762
lg3	mk942	260.111	chr03	27036273
lg3	mk935	262.042	chr03	26959020
lg3	mk913	264.885	chr03	26521352
lg3	mk933	266.451	chr03	26924035
lg3	mk914	268.351	chr03	26536921
lg3	mk911	268.386	chr03	26431394
lg3	mk915	268.659	chr03	26536940
lg3	mk916	268.838	chr03	26537077
lg3	mk919	270.74	chr03	26542159
lg3	mk918	271.999	chr03	26542129
lg3	mk950	275.074	chr03	27378977
lg3	mk946	277.513	chr03	27309346
lg3	mk921	279.429	chr03	26666418
lg3	mk949	280.726	chr03	27368580
lg3	mk929	281.446	chr03	26893421
lg3	mk920	284.827	chr03	26542230
lg3	mk917	287.654	chr03	26537117
lg3	mk912	288.341	chr03	26503655
lg3	mk928	291.173	chr03	26884343
lg3	mk934	292.132	chr03	26943310
lg3	mk937	293.545	chr03	27011334
lg3	mk938	294.488	chr03	27017082
lg3	mk925	294.963	chr03	26879674
lg3	mk926	296.676	chr03	26882051
lg3	mk927	297.064	chr03	26882085
lg3	mk931	298.84	chr03	26905700
lg3	mk944	300.301	chr03	27301601
lg3	mk945	301.851	chr03	27301777
lg3	mk948	303.901	chr03	27353432
lg3	mk959	308.34	chr03	27606932
lg3	mk955	312.141	chr03	27539500
lg3	mk947	313.711	chr03	27349349
lg3	mk951	314.776	chr03	27379027
lg3	mk960	316.093	chr03	27774410
lg3	mk952	317.126	chr03	27493397
lg3	mk958	318.36	chr03	27570758
lg3	mk973	319.557	chr03	30103581
lg3	mk966	320.542	chr03	29715696
lg3	mk965	320.58	chr03	29715695
lg3	mk964	322.092	chr03	29276542
lg3	mk967	324.469	chr03	29719500
lg3	mk963	325.561	chr03	29227687
lg3	mk961	326.688	chr03	27812283
lg3	mk956	328.816	chr03	27540729
lg3	mk953	331.078	chr03	27526743
lg3	mk954	333.114	chr03	27532261
lg3	mk974	335.126	chr03	36558687
lg3	mk971	336.034	chr03	30059133
lg3	mk969	337.399	chr03	29776900
lg3	mk968	339.902	chr03	29763881
lg3	mk975	348.899	chr03	47322472
lg3	mk976	354.656	chr03	52132811
lg4	mk1487	0	chr04	34308831
lg4	mk1483	5.63	chr04	34185639
lg4	mk1479	9.016	chr04	34067751
lg4	mk1505	12.768	chr04	36854809
lg4	mk1538	19.99	chr04	40400959
lg4	mk1519	25.616	chr04	37926383
lg4	mk1513	30.196	chr04	37333454
lg4	mk1512	30.199	chr04	37333453
lg4	mk1530	32.98	chr04	38222271
lg4	mk1531	33.432	chr04	38222309
lg4	mk1529	36.099	chr04	38221737
lg4	mk1537	40.144	chr04	39162279
lg4	mk1533	43.864	chr04	38328879
lg4	mk1532	47.109	chr04	38264029
lg4	mk1524	49.051	chr04	38063755
lg4	mk1521	50.719	chr04	38032093
lg4	mk1527	52.445	chr04	38211563
lg4	mk1518	53.961	chr04	37926314
lg4	mk1517	53.978	chr04	37926288
lg4	mk1536	54.937	chr04	39162149
lg4	mk1534	55.795	chr04	38329213
lg4	mk1535	56.164	chr04	38447405
lg4	mk1528	58.59	chr04	38213402
lg4	mk1504	59.07	chr04	36782899
lg4	mk1514	60.053	chr04	37400843
lg4	mk1506	61.858	chr04	36938209
lg4	mk1500	63.186	chr04	35748201
lg4	mk1507	66.374	chr04	36956869
lg4	mk1501	70.022	chr04	35922861
lg4	mk1486	73.701	chr04	34305423
lg4	mk1496	74.72	chr04	34340780
lg4	mk1478	76.264	chr04	33980676
lg4	mk1498	77.23	chr04	35153869
lg4	mk1476	77.845	chr04	33969920
lg4	mk1497	78.251	chr04	34936374
lg4	mk1499	78.725	chr04	35742438
lg4	mk1477	80.447	chr04	33970011
lg4	mk1473	84.158	chr04	33869891
lg4	mk1480	87.234	chr04	34072793
lg4	mk1475	89.711	chr04	33921795
lg4	mk1474	92.1	chr04	33887359
lg4	mk1481	94.557	chr04	34097836
lg4	mk1482	95.61	chr04	34097847
lg4	mk1509	98.464	chr04	37055292
lg4	mk1508	99.04	chr04	37055267
lg4	mk1525	102.145	chr04	38063974
lg4	mk1526	103.258	chr04	38063989
lg4	mk1523	107.698	chr04	38054074
lg4	mk1515	112.641	chr04	37726701
lg4	mk1520	115.4	chr04	37940896
lg4	mk1511	117.14	chr04	37273757
lg4	mk1516	118.268	chr04	37740922
lg4	mk1503	118.439	chr04	36774672
lg4	mk1510	119.435	chr04	37230782
lg4	mk1502	121.998	chr04	36423768
lg4	mk1491	126.076	chr04	34337899
lg4	mk1522	129.379	chr04	38047222
lg4	mk1490	133.59	chr04	34337500
lg4	mk1489	136.645	chr04	34337405
lg4	mk1485	139.983	chr04	34292729
lg4	mk1472	144.815	chr04	33620173
lg4	mk1495	149.908	chr04	34338614
lg4	mk1492	153.693	chr04	34338272
lg4	mk1493	154.544	chr04	34338282
lg4	mk1488	156.533	chr04	34312674
lg4	mk1484	156.74	chr04	34255788
lg4	mk1494	160.571	chr04	34338407
lg4	mk1470	166.528	chr04	19184680
lg4	mk1462	167.655	chr04	18821247
lg4	mk1461	168.855	chr04	18796720
lg4	mk1466	170.134	chr04	19073965
lg4	mk1469	174.659	chr04	19181704
lg4	mk1460	179.929	chr04	18788255
lg4	mk1456	187.297	chr04	17030011
lg4	mk1108	193.507	chr04	2923698
lg4	mk1254	198.402	chr04	8530735
lg4	mk1034	202.766	chr04	1058807
lg4	mk1036	207.562	chr04	1062346
lg4	mk1064	210.952	chr04	1126801
lg4	mk1304	214.37	chr04	9466043
lg4	mk1020	218.768	chr04	593243
lg4	mk1057	222.389	chr04	1079491
lg4	mk1047	225.731	chr04	1066216
lg4	mk1059	227.716	chr04	1080800
lg4	mk1088	228.496	chr04	1902305
lg4	mk1214	232.155	chr04	7368691
lg4	mk1283	236.2	chr04	9428856
lg4	mk1147	241.537	chr04	6741203
lg4	mk1451	246.371	chr04	12934823
lg4	mk1440	248.446	chr04	12750980
lg4	mk1394	250.556	chr04	11853035
lg4	mk1395	250.556	chr04	11853045
lg4	mk1396	252.637	chr04	12280121
lg4	mk1427	255.431	chr04	12607177
lg4	mk1439	257.409	chr04	12736716
lg4	mk1452	259.582	chr04	12955429
lg4	mk1425	261.578	chr04	12515152
lg4	mk1373	266.334	chr04	10467057
lg4	mk1144	268.997	chr04	6715688
lg4	mk1371	271.337	chr04	10401222
lg4	mk1315	272.47	chr04	9553414
lg4	mk1334	274.048	chr04	10146305
lg4	mk1245	274.822	chr04	8158648
lg4	mk1275	276.186	chr04	9216891
lg4	mk1303	279.553	chr04	9459893
lg4	mk1338	281.161	chr04	10181939
lg4	mk1014	284.072	chr04	591419
lg4	mk1074	286.613	chr04	1219371
lg4	mk1056	287.674	chr04	1073730
lg4	mk1015	289.326	chr04	591635
lg4	mk1016	290.274	chr04	591697
lg4	mk1017	291.065	chr04	591744
lg4	mk1054	293.069	chr04	1070024
lg4	mk1296	295.191	chr04	9441317
lg4	mk1149	296.838	chr04	6749390
lg4	mk1068	298.651	chr04	1167574
lg4	mk1067	298.691	chr04	1167566
lg4	mk1003	301.987	chr04	520315
lg4	mk981	305.444	chr04	373786
lg4	mk1052	307.768	chr04	1066805
lg4	mk978	309.013	chr04	351966
lg4	mk992	309.816	chr04	429378
lg4	mk1001	310.725	chr04	512482
lg4	mk1075	313.047	chr04	1220460
lg4	mk1007	314.105	chr04	539845
lg4	mk1041	316.273	chr04	1064655
lg4	mk1354	317.322	chr04	10337349
lg4	mk1104	318.442	chr04	2628919
lg4	mk1114	319.673	chr04	3031940
lg4	mk1117	320.791	chr04	3305035
lg4	mk1384	323.52	chr04	10862870
lg4	mk1226	324.841	chr04	7901928
lg4	mk1124	327.454	chr04	3342204
lg4	mk1213	328.986	chr04	7352958
lg4	mk1119	330.332	chr04	3305754
lg4	mk1134	330.801	chr04	3530619
lg4	mk1129	331.097	chr04	3487650
lg4	mk1323	332.026	chr04	9860666
lg4	mk1208	333.061	chr04	7265011
lg4	mk1333	334.108	chr04	10024379
lg4	mk1156	335.949	chr04	6805768
lg4	mk1219	336.093	chr04	7641304
lg4	mk1192	337.625	chr04	7214411
lg4	mk1243	338.509	chr04	8059844
lg4	mk1306	339.29	chr04	9491993
lg4	mk1340	340.65	chr04	10214346
lg4	mk1200	341.77	chr04	7244936
lg4	mk1335	343.795	chr04	10154353
lg4	mk1111	346.585	chr04	2941660
lg4	mk1362	349.507	chr04	10392998
lg4	mk1291	352.762	chr04	9429678
lg4	mk1292	352.771	chr04	9429685
lg4	mk1290	352.781	chr04	9429662
lg4	mk1288	357.213	chr04	9429400
lg4	mk1286	360.385	chr04	9429227
lg4	mk1287	362.856	chr04	9429276
lg4	mk1289	369.006	chr04	9429578
lg4	mk1293	374.729	chr04	9429920
lg4	mk1018	380.989	chr04	592334
lg4	mk1031	384.866	chr04	1031436
lg4	mk1032	386.775	chr04	1031886
lg4	mk1019	389.127	chr04	592562
lg4	mk1090	391.873	chr04	2404682
lg4	mk1039	393.244	chr04	1064218
lg4	mk986	395.231	chr04	415436
lg4	mk1364	397.531	chr04	10394463
lg4	mk1177	399.75	chr04	7160448
lg4	mk982	402.62	chr04	376381
lg4	mk1070	404.983	chr04	1174065
lg4	mk1012	407.352	chr04	578296
lg4	mk1009	409.645	chr04	557790
lg4	mk1055	411.034	chr04	1071336
lg4	mk1013	413.535	chr04	591230
lg4	mk984	413.794	chr04	396410
lg4	mk1083	415.14	chr04	1831144
lg4	mk1063	415.477	chr04	1125666
lg4	mk999	416.363	chr04	476903
lg4	mk998	416.839	chr04	466442
lg4	mk1022	417.343	chr04	613746
lg4	mk1004	418.775	chr04	535232
lg4	mk1073	420.822	chr04	1218934
lg4	mk979	422.517	chr04	352738
lg4	mk1053	423.516	chr04	1069980
lg4	mk1118	424.738	chr04	3305712
lg4	mk1383	426.039	chr04	10788547
lg4	mk1133	427.421	chr04	3530360
lg4	mk1101	429.869	chr04	2598043
lg4	mk1161	432.651	chr04	6856264
lg4	mk1279	434.915	chr04	9338363
lg4	mk1366	436.027	chr04	10394661
lg4	mk1322	436.705	chr04	9797636
lg4	mk1153	438.24	chr04	6785382
lg4	mk1205	438.575	chr04	7247545
lg4	mk1377	440.748	chr04	10498761
lg4	mk1135	442.932	chr04	3565385
lg4	mk1170	444.75	chr04	7140921
lg4	mk1284	448.804	chr04	9429047
lg4	mk1285	450.827	chr04	9429107
lg4	mk1376	455.308	chr04	10487867
lg4	mk1375	455.332	chr04	10487858
lg4	mk1081	456.652	chr04	1549086
lg4	mk1314	458.678	chr04	9535217
lg4	mk1143	459.683	chr04	6704907
lg4	mk1181	460.817	chr04	7172398
lg4	mk1197	461.22	chr04	7222996
lg4	mk1348	462.422	chr04	10303638
lg4	mk1185	463.171	chr04	7201002
lg4	mk1244	464.749	chr04	8158607
lg4	mk1324	465.862	chr04	9890684
lg4	mk1223	466.142	chr04	7816564
lg4	mk1274	467.011	chr04	9212717
lg4	mk1320	468.615	chr04	9784819
lg4	mk1300	470.609	chr04	9452774
lg4	mk1299	473.228	chr04	9452716
lg4	mk1255	476.786	chr04	8531237
lg4	mk1030	478.447	chr04	1001662
lg4	mk990	479.421	chr04	429321
lg4	mk991	479.486	chr04	429330
lg4	mk1077	480.876	chr04	1302214
lg4	mk1044	481.195	chr04	1065451
lg4	mk1002	481.239	chr04	512768
lg4	mk1027	483.343	chr04	683189
lg4	mk1313	484.028	chr04	9507892
lg4	mk1024	486.04	chr04	647566
lg4	mk1050	487.467	chr04	1066345
lg4	mk1049	488.507	chr04	1066336
lg4	mk1048	488.945	chr04	1066325
lg4	mk1051	489.479	chr04	1066423
lg4	mk1072	490.627	chr04	1217527
lg4	mk1005	493.616	chr04	539735
lg4	mk1248	496.311	chr04	8171010
lg4	mk1222	498.352	chr04	7816552
lg4	mk1294	499.646	chr04	9430438
lg4	mk1037	500.395	chr04	1064027
lg4	mk1433	504.422	chr04	12650700
lg4	mk1457	506.938	chr04	17046710
lg4	mk1467	507.006	chr04	19120687
lg4	mk1468	508.875	chr04	19173010
lg4	mk1454	510.312	chr04	13292774
lg4	mk1455	512.099	chr04	15965129
lg4	mk1282	514.254	chr04	9428528
lg4	mk1413	515.591	chr04	12454089
lg4	mk1187	517.077	chr04	7212503
lg4	mk1298	517.588	chr04	9451867
lg4	mk1305	519.703	chr04	9466216
lg4	mk1415	521.922	chr04	12455388
lg4	mk1421	524.681	chr04	12458332
lg4	mk1399	525.452	chr04	12288730
lg4	mk1416	527.102	chr04	12455474
lg4	mk1398	528.418	chr04	12280224
lg4	mk1449	530.693	chr04	12793589
lg4	mk1442	532.109	chr04	12766922
lg4	mk1408	536.836	chr04	12417204
lg4	mk1194	540.091	chr04	7216160
lg4	mk1453	541.987	chr04	13115900
lg4	mk1380	545.662	chr04	10646349
lg4	mk1164	546.825	chr04	6882927
lg4	mk1175	547.44	chr04	7157584
lg4	mk1281	548.03	chr04	9423866
lg4	mk1267	549.273	chr04	9130587
lg4	mk1105	550.115	chr04	2725553
lg4	mk1301	552.392	chr04	9453019
lg4	mk1250	553.23	chr04	8176312
lg4	mk1097	554.016	chr04	2539889
lg4	mk1173	555.158	chr04	7156860
lg4	mk1265	556.482	chr04	9116777
lg4	mk1215	558.086	chr04	7429451
lg4	mk1411	559.229	chr04	12451790
lg4	mk1188	560.682	chr04	7212578
lg4	mk1216	561.863	chr04	7430438
lg4	mk1312	562.97	chr04	9507211
lg4	mk1220	563.238	chr04	7680870
lg4	mk1165	565.207	chr04	6883040
lg4	mk1247	565.958	chr04	8170958
lg4	mk1218	568.411	chr04	7474340
lg4	mk1140	569.467	chr04	3590650
lg4	mk1336	569.57	chr04	10176088
lg4	mk1209	571.4	chr04	7265400
lg4	mk1174	572.371	chr04	7157560
lg4	mk1327	574.111	chr04	9966078
lg4	mk1272	575.537	chr04	9157567
lg4	mk1233	577.057	chr04	7963187
lg4	mk1365	577.269	chr04	10394601
lg4	mk1237	579.602	chr04	7963483
lg4	mk1236	581.272	chr04	7963423
lg4	mk1145	583.326	chr04	6738389
lg4	mk1349	584.768	chr04	10334129
lg4	mk1166	585.527	chr04	6993791
lg4	mk1350	586.559	chr04	10334139
lg4	mk1089	589.404	chr04	2281337
lg4	mk1006	589.938	chr04	539773
lg4	mk1008	590.314	chr04	555296
lg4	mk980	591.71	chr04	354183
lg4	mk1023	593.508	chr04	631075
lg4	mk1263	596.533	chr04	8760446
lg4	mk1084	598.463	chr04	1854689
lg4	mk1082	600.478	chr04	1607126
lg4	mk1093	602.722	chr04	2530281
lg4	mk1092	603.842	chr04	2530237
lg4	mk1432	606.835	chr04	12647513
lg4	mk1429	609.462	chr04	12637506
lg4	mk1401	611.135	chr04	12304701
lg4	mk1409	612.036	chr04	12451039
lg4	mk989	615.979	chr04	425619
lg4	mk1113	619.321	chr04	2942149
lg4	mk1021	624.867	chr04	611456
lg4	mk1033	629.795	chr04	1057309
lg4	mk1040	633.973	chr04	1064573
lg4	mk1080	635.259	chr04	1546007
lg4	mk1071	636.855	chr04	1204898
lg4	mk1029	638.611	chr04	858230
lg4	mk1038	639.698	chr04	1064083
lg4	mk1157	641.199	chr04	6827873
lg4	mk1099	642.417	chr04	2592005
lg4	mk1098	642.778	chr04	2583068
lg4	mk1025	647.089	chr04	659325
lg4	mk1026	648.703	chr04	659354
lg4	mk1128	653.648	chr04	3407889
lg4	mk1331	655.756	chr04	10000556
lg4	mk1062	657.582	chr04	1112695
lg4	mk1316	659.387	chr04	9581156
lg4	mk1107	661.057	chr04	2745926
lg4	mk1357	663.541	chr04	10364889
lg4	mk1123	664.873	chr04	3337861
lg4	mk1096	665.453	chr04	2539348
lg4	mk1341	667.286	chr04	10214512
lg4	mk1261	669.873	chr04	8541704
lg4	mk1317	671.064	chr04	9583983
lg4	mk1189	671.832	chr04	7213784
lg4	mk1162	672.701	chr04	6874902
lg4	mk1297	673.75	chr04	9451629
lg4	mk1252	674.079	chr04	8241242
lg4	mk1202	675.513	chr04	7245767
lg4	mk1112	679.835	chr04	2941805
lg4	mk1058	683.752	chr04	1079948
lg4	mk1035	686.751	chr04	1061924
lg4	mk1060	690.104	chr04	1080969
lg4	mk1043	692.099	chr04	1065291
lg4	mk1109	697.606	chr04	2924162
lg4	mk1046	705.651	chr04	1065902
lg4	mk1110	711.147	chr04	2926482
lg4	mk1368	713.748	chr04	10397601
lg4	mk1103	715.007	chr04	2615950
lg4	mk1339	716.399	chr04	10181995
lg4	mk1258	717.519	chr04	8533617
lg4	mk1242	718.668	chr04	8035343
lg4	mk1241	719.394	chr04	8035299
lg4	mk993	720.533	chr04	430186
lg4	mk1138	722.781	chr04	3571189
lg4	mk1278	724.465	chr04	9338109
lg4	mk1318	727.639	chr04	9627421
lg4	mk1065	728.285	chr04	1157611
lg4	mk994	729.676	chr04	430499
lg4	mk988	730.904	chr04	425359
lg4	mk977	731.602	chr04	348518
lg4	mk1000	731.626	chr04	508135
lg4	mk1078	732.28	chr04	1310725
lg4	mk1079	733.018	chr04	1310733
lg4	mk1087	735.745	chr04	1878026
lg4	mk1382	736.793	chr04	10755906
lg4	mk1269	738.034	chr04	9137160
lg4	mk1319	739.537	chr04	9675735
lg4	mk1120	742.642	chr04	3306497
lg4	mk1115	745.536	chr04	3054730
lg4	mk1435	747.165	chr04	12713229
lg4	mk1344	747.727	chr04	10284480
lg4	mk1256	748.73	chr04	8531453
lg4	mk1184	750.114	chr04	7200877
lg4	mk1379	751.626	chr04	10538149
lg4	mk1163	752.234	chr04	6881045
lg4	mk1228	754.176	chr04	7945129
lg4	mk1224	756.342	chr04	7821815
lg4	mk1342	756.587	chr04	10269729
lg4	mk1271	758.529	chr04	9137660
lg4	mk1355	759.912	chr04	10337362
lg4	mk1240	761.732	chr04	8035196
lg4	mk1198	762.239	chr04	7223940
lg4	mk1217	763.014	chr04	7433612
lg4	mk1179	763.594	chr04	7168643
lg4	mk1259	764.949	chr04	8533752
lg4	mk1308	766.071	chr04	9501061
lg4	mk1132	767.526	chr04	3530288
lg4	mk1045	768.828	chr04	1065460
lg4	mk987	769.746	chr04	417692
lg4	mk1238	771.188	chr04	7963612
lg4	mk983	771.986	chr04	390870
lg4	mk997	774.465	chr04	464886
lg4	mk985	775.629	chr04	415419
lg4	mk1121	778.454	chr04	3313543
lg4	mk1372	779.986	chr04	10440206
lg4	mk1270	780.8	chr04	9137581
lg4	mk1116	783.001	chr04	3057082
lg4	mk1106	784.34	chr04	2741547
lg4	mk1253	786.66	chr04	8530401
lg4	mk1423	788.043	chr04	12498922
lg4	mk1227	789.281	chr04	7929684
lg4	mk1330	791.937	chr04	10000177
lg4	mk1276	794.425	chr04	9235371
lg4	mk1091	796.933	chr04	2453566
lg4	mk1277	797.763	chr04	9324401
lg4	mk1264	799.797	chr04	9049856
lg4	mk1042	803.146	chr04	1065008
lg4	mk1086	806.477	chr04	1855059
lg4	mk1085	808.44	chr04	1855015
lg4	mk1069	811.115	chr04	1174028
lg4	mk1191	812.283	chr04	7214362
lg4	mk1159	812.745	chr04	6856024
lg4	mk1094	814.16	chr04	2534871
lg4	mk1369	814.456	chr04	10398392
lg4	mk1302	815.156	chr04	9458525
lg4	mk1332	816.086	chr04	10017488
lg4	mk1155	817.875	chr04	6785482
lg4	mk1154	818.713	chr04	6785453
lg4	mk1100	819.559	chr04	2595683
lg4	mk1183	821.301	chr04	7200561
lg4	mk1311	822.293	chr04	9506713
lg4	mk1328	824.481	chr04	9972012
lg4	mk1182	828.173	chr04	7172423
lg4	mk1195	831.376	chr04	7222304
lg4	mk1232	833.625	chr04	7963100
lg4	mk1329	836.964	chr04	9974026
lg4	mk1345	839.045	chr04	10284510
lg4	mk1151	840.986	chr04	6784224
lg4	mk1374	844.224	chr04	10480628
lg4	mk1260	846.016	chr04	8534624
lg4	mk1229	846.1	chr04	7949370
lg4	mk1321	847.355	chr04	9797622
lg4	mk1381	848.135	chr04	10746867
lg4	mk1346	849.483	chr04	10284602
lg4	mk1309	850.867	chr04	9506631
lg4	mk1142	852.133	chr04	5690455
lg4	mk1176	852.89	chr04	7157694
lg4	mk1160	853.288	chr04	6856089
lg4	mk1358	854.63	chr04	10364895
lg4	mk1193	854.837	chr04	7214480
lg4	mk1196	856.046	chr04	7222401
lg4	mk1251	856.761	chr04	8176372
lg4	mk1266	858.065	chr04	9117170
lg4	mk1158	860.401	chr04	6848997
lg4	mk1378	863.18	chr04	10523969
lg4	mk1136	865.035	chr04	3570995
lg4	mk1137	865.035	chr04	3571011
lg4	mk1167	865.729	chr04	6995723
lg4	mk1125	866.704	chr04	3345411
lg4	mk1131	867.603	chr04	3529730
lg4	mk1066	868.572	chr04	1158383
lg4	mk1102	869.947	chr04	2614216
lg4	mk1307	871.293	chr04	9495777
lg4	mk1211	873.078	chr04	7269925
lg4	mk1180	873.825	chr04	7169063
lg4	mk1268	875.16	chr04	9130737
lg4	mk1310	876.531	chr04	9506652
lg4	mk1343	877.357	chr04	10279940
lg4	mk1212	880.331	chr04	7286721
lg4	mk1234	885.829	chr04	7963323
lg4	mk1235	887.446	chr04	7963352
lg4	mk1370	889.939	chr04	10398850
lg4	mk1361	891.762	chr04	10373888
lg4	mk1352	893.372	chr04	10336902
lg4	mk1353	894.177	chr04	10336951
lg4	mk1246	895.559	chr04	8170868
lg4	mk1230	899.457	chr04	7953401
lg4	mk1231	900.331	chr04	7953413
lg4	mk1387	904.953	chr04	11032851
lg4	mk1386	905.859	chr04	11032842
lg4	mk1169	907.54	chr04	7130129
lg4	mk1356	908.818	chr04	10364793
lg4	mk1257	909.745	chr04	8531879
lg4	mk1010	911.288	chr04	562104
lg4	mk1459	914.685	chr04	17372401
lg4	mk1464	917.099	chr04	18941175
lg4	mk1471	919.986	chr04	19230767
lg4	mk1465	921.695	chr04	18969513
lg4	mk1463	924.328	chr04	18830369
lg4	mk1385	930.367	chr04	11031753
lg4	mk1367	932.564	chr04	10397373
lg4	mk1407	933.502	chr04	12413286
lg4	mk1448	934.714	chr04	12791504
lg4	mk1443	936.68	chr04	12772340
lg4	mk1351	941.283	chr04	10335852
lg4	mk1171	942.802	chr04	7144907
lg4	mk1152	943.729	chr04	6785318
lg4	mk1186	945.15	chr04	7204271
lg4	mk1127	946.066	chr04	3348015
lg4	mk1141	948.001	chr04	3593576
lg4	mk1337	949.062	chr04	10178912
lg4	mk1221	950.569	chr04	7687822
lg4	mk1150	952.414	chr04	6769955
lg4	mk1390	955.75	chr04	11064255
lg4	mk1412	956.946	chr04	12452028
lg4	mk1203	959.803	chr04	7246671
lg4	mk1028	960.135	chr04	845395
lg4	mk1347	962.465	chr04	10301387
lg4	mk995	965.744	chr04	444162
lg4	mk996	968.511	chr04	457693
lg4	mk1430	971.842	chr04	12642122
lg4	mk1414	972.893	chr04	12454321
lg4	mk1424	974.191	chr04	12498925
lg4	mk1418	976.057	chr04	12456410
lg4	mk1400	979.227	chr04	12298358
lg4	mk1393	982.154	chr04	11629173
lg4	mk1434	986.173	chr04	12659114
lg4	mk1441	987.562	chr04	12754013
lg4	mk1450	989.926	chr04	12829053
lg4	mk1446	991.436	chr04	12780238
lg4	mk1445	991.44	chr04	12780214
lg4	mk1436	993.454	chr04	12730656
lg4	mk1325	994.691	chr04	9901758
lg4	mk1280	995.586	chr04	9380029
lg4	mk1239	996.704	chr04	7981125
lg4	mk1389	998.283	chr04	11047203
lg4	mk1206	999.985	chr04	7263023
lg4	mk1146	1001.29	chr04	6738442
lg4	mk1326	1002.81	chr04	9901759
lg4	mk1190	1004.68	chr04	7214063
lg4	mk1210	1004.75	chr04	7265689
lg4	mk1363	1005.49	chr04	10393046
lg4	mk1225	1007.69	chr04	7886689
lg4	mk1168	1009.37	chr04	7001335
lg4	mk1126	1010.65	chr04	3345428
lg4	mk1204	1011.83	chr04	7247542
lg4	mk1095	1012.15	chr04	2539320
lg4	mk1122	1012.72	chr04	3313682
lg4	mk1130	1014.14	chr04	3529594
lg4	mk1139	1016.2	chr04	3588837
lg4	mk1178	1018.26	chr04	7163832
lg4	mk1262	1021.24	chr04	8541859
lg4	mk1405	1024.5	chr04	12352552
lg4	mk1391	1028.39	chr04	11081372
lg4	mk1199	1030.6	chr04	7244630
lg4	mk1172	1030.85	chr04	7154060
lg4	mk1388	1032.86	chr04	11034573
lg4	mk1402	1035.25	chr04	12323254
lg4	mk1419	1038.54	chr04	12457976
lg4	mk1420	1038.6	chr04	12457981
lg4	mk1403	1040.01	chr04	12326377
lg4	mk1444	1040.55	chr04	12777830
lg4	mk1428	1040.95	chr04	12630600
lg4	mk1447	1041.48	chr04	12780588
lg4	mk1426	1042.46	chr04	12535994
lg4	mk1406	1046.09	chr04	12401384
lg4	mk1458	1049.24	chr04	17084973
lg4	mk1410	1053.07	chr04	12451694
lg4	mk1438	1057.03	chr04	12736157
lg4	mk1417	1061.3	chr04	12455673
lg4	mk1422	1063.56	chr04	12476261
lg4	mk1437	1066.42	chr04	12735631
lg4	mk1295	1069.24	chr04	9430689
lg4	mk1061	1072.17	chr04	1082792
lg4	mk1011	1074.25	chr04	562834
lg4	mk1076	1075.48	chr04	1228333
lg4	mk1360	1077.24	chr04	10368232
lg4	mk1359	1077.35	chr04	10368230
lg4	mk1201	1079.4	chr04	7245157
lg4	mk1397	1082.99	chr04	12280169
lg4	mk1148	1085.31	chr04	6745168
lg4	mk1249	1088.4	chr04	8171029
lg4	mk1273	1089.04	chr04	9170648
lg4	mk1207	1091.2	chr04	7263062
lg4	mk1431	1092.05	chr04	12642976
lg4	mk1392	1093.05	chr04	11109519
lg4	mk1404	1098.31	chr04	12327316
lg5	mk1568	0	chr05	3465087
lg5	mk1570	5.446	chr05	3481686
lg5	mk1575	6.779	chr05	3546900
lg5	mk1566	8.437	chr05	3459917
lg5	mk1567	10.808	chr05	3460631
lg5	mk1573	12.951	chr05	3494782
lg5	mk1571	13.097	chr05	3481803
lg5	mk1572	16.012	chr05	3483632
lg5	mk1574	18.908	chr05	3539292
lg5	mk1569	23.1	chr05	3480956
lg5	mk1577	33.448	chr05	5016478
lg5	mk1576	37.636	chr05	4938921
lg5	mk1580	48.215	chr05	8795058
lg5	mk1586	52.039	chr05	9688872
lg5	mk1588	53.718	chr05	9848890
lg5	mk1592	55.599	chr05	9869143
lg5	mk1585	59.261	chr05	9592256
lg5	mk1590	60.872	chr05	9854172
lg5	mk1584	63.504	chr05	9589030
lg5	mk1583	66.955	chr05	9577134
lg5	mk1591	67.989	chr05	9865474
lg5	mk1587	70.404	chr05	9847370
lg5	mk1589	73.636	chr05	9850879
lg5	mk1581	76.954	chr05	8855745
lg5	mk1578	81.001	chr05	8791654
lg5	mk1582	84.185	chr05	8869987
lg5	mk1579	87.454	chr05	8791896
lg5	mk1602	95.399	chr05	13644856
lg5	mk1611	96.324	chr05	14157398
lg5	mk1628	97.697	chr05	15071820
lg5	mk1735	100.492	chr05	23214973
lg5	mk1665	103.03	chr05	22755922
lg5	mk1723	104.047	chr05	23190018
lg5	mk1658	105.032	chr05	22705388
lg5	mk1693	106.384	chr05	23115151
lg5	mk1699	108.441	chr05	23120261
lg5	mk1663	108.65	chr05	22755891
lg5	mk1700	109.788	chr05	23120348
lg5	mk1631	111.954	chr05	15823571
lg5	mk1711	112.771	chr05	23148532
lg5	mk1636	113.576	chr05	20488819
lg5	mk1767	114.452	chr05	23613931
lg5	mk1632	116.9	chr05	16041608
lg5	mk1790	118.281	chr05	26586491
lg5	mk1791	120.515	chr05	26712557
lg5	mk1698	122.298	chr05	23120071
lg5	mk1650	123.658	chr05	22039701
lg5	mk1634	125.654	chr05	16653885
lg5	mk1647	127.822	chr05	21863676
lg5	mk1646	127.907	chr05	21863665
lg5	mk1731	129.07	chr05	23204197
lg5	mk1637	129.949	chr05	21314650
lg5	mk1660	131.779	chr05	22710076
lg5	mk1688	133.107	chr05	22878659
lg5	mk1651	135.036	chr05	22143630
lg5	mk1605	139.151	chr05	13827316
lg5	mk1599	141.435	chr05	13523451
lg5	mk1600	142.94	chr05	13642523
lg5	mk1612	146.827	chr05	14159199
lg5	mk1729	150.539	chr05	23199076
lg5	mk1712	154.017	chr05	23150147
lg5	mk1724	157.107	chr05	23190405
lg5	mk1667	161.08	chr05	22757285
lg5	mk1610	164.61	chr05	14117813
lg5	mk1615	168.86	chr05	14200565
lg5	mk1655	172.204	chr05	22702815
lg5	mk1692	175.04	chr05	23115003
lg5	mk1703	177.356	chr05	23137459
lg5	mk1702	179.461	chr05	23137344
lg5	mk1765	180.796	chr05	23406647
lg5	mk1690	183.406	chr05	22971059
lg5	mk1741	185.809	chr05	23223605
lg5	mk1656	187.359	chr05	22704786
lg5	mk1657	187.383	chr05	22704804
lg5	mk1739	191.362	chr05	23220719
lg5	mk1732	194.321	chr05	23209829
lg5	mk1669	197.271	chr05	22757575
lg5	mk1759	198.962	chr05	23315574
lg5	mk1738	200.702	chr05	23220693
lg5	mk1676	202.921	chr05	22877213
lg5	mk1678	205.476	chr05	22877274
lg5	mk1677	207.565	chr05	22877239
lg5	mk1622	209.458	chr05	14502229
lg5	mk1675	211.013	chr05	22877137
lg5	mk1645	213.29	chr05	21767855
lg5	mk1772	214.406	chr05	24390913
lg5	mk1613	215.289	chr05	14198941
lg5	mk1710	215.821	chr05	23146074
lg5	mk1773	216.711	chr05	24445888
lg5	mk1685	217.966	chr05	22878368
lg5	mk1686	218.537	chr05	22878381
lg5	mk1687	218.669	chr05	22878428
lg5	mk1644	220.008	chr05	21641964
lg5	mk1704	221.693	chr05	23137516
lg5	mk1727	223.548	chr05	23198601
lg5	mk1717	225.133	chr05	23167067
lg5	mk1642	226.637	chr05	21539371
lg5	mk1733	228.452	chr05	23210903
lg5	mk1640	231.755	chr05	21482829
lg5	mk1689	233.765	chr05	22902085
lg5	mk1713	236.359	chr05	23150428
lg5	mk1740	239.967	chr05	23223397
lg5	mk1828	242.653	chr05	31556735
lg5	mk1709	245.628	chr05	23145460
lg5	mk1661	247.367	chr05	22755807
lg5	mk1662	247.372	chr05	22755808
lg5	mk1694	248.893	chr05	23117781
lg5	mk1811	253.287	chr05	31001727
lg5	mk1820	254.253	chr05	31073866
lg5	mk1782	258.566	chr05	26137493
lg5	mk1696	261.967	chr05	23117947
lg5	mk1706	265.933	chr05	23143730
lg5	mk1728	268.486	chr05	23199007
lg5	mk1707	270.609	chr05	23144557
lg5	mk1708	270.623	chr05	23144560
lg5	mk1834	274.879	chr05	33409277
lg5	mk1835	276.196	chr05	33409330
lg5	mk1829	277.696	chr05	32918666
lg5	mk1814	277.933	chr05	31005967
lg5	mk1805	279.905	chr05	30960409
lg5	mk1804	280.411	chr05	30960406
lg5	mk1785	284.292	chr05	26148050
lg5	mk1786	287.147	chr05	26148394
lg5	mk1779	289.273	chr05	25894831
lg5	mk1781	290.749	chr05	26096786
lg5	mk1774	294.977	chr05	25554448
lg5	mk1758	299.538	chr05	23252107
lg5	mk1720	302.904	chr05	23188901
lg5	mk1714	305.146	chr05	23151241
lg5	mk1726	308.492	chr05	23191194
lg5	mk1618	312.091	chr05	14224961
lg5	mk1616	313.605	chr05	14223133
lg5	mk1617	315.334	chr05	14224450
lg5	mk1629	317.306	chr05	15083684
lg5	mk1601	319.559	chr05	13642675
lg5	mk1626	320.838	chr05	14506881
lg5	mk1623	321.305	chr05	14504951
lg5	mk1627	323.383	chr05	14534997
lg5	mk1744	325.759	chr05	23226394
lg5	mk1730	327.799	chr05	23203441
lg5	mk1671	332.463	chr05	22822906
lg5	mk1701	337.091	chr05	23120482
lg5	mk1680	340.212	chr05	22877373
lg5	mk1679	340.808	chr05	22877365
lg5	mk1652	343.537	chr05	22197313
lg5	mk1742	344.799	chr05	23223776
lg5	mk1793	346.59	chr05	26823280
lg5	mk1769	348.456	chr05	24309834
lg5	mk1830	350.858	chr05	33212930
lg5	mk1752	350.999	chr05	23239968
lg5	mk1666	353.51	chr05	22757056
lg5	mk1809	355.856	chr05	31001649
lg5	mk1659	359.005	chr05	22705776
lg5	mk1747	364.674	chr05	23233669
lg5	mk1746	366.3	chr05	23233630
lg5	mk1754	371.46	chr05	23244332
lg5	mk1755	372.605	chr05	23244349
lg5	mk1763	376.233	chr05	23325855
lg5	mk1737	379.014	chr05	23216202
lg5	mk1725	382.146	chr05	23190532
lg5	mk1682	387.232	chr05	22878176
lg5	mk1684	389.512	chr05	22878277
lg5	mk1683	390.589	chr05	22878231
lg5	mk1697	391.585	chr05	23119086
lg5	mk1832	394.011	chr05	33243966
lg5	mk1822	396.932	chr05	31110518
lg5	mk1813	401.265	chr05	31005035
lg5	mk1833	403.086	chr05	33352572
lg5	mk1801	405.496	chr05	30876809
lg5	mk1808	407.239	chr05	31001472
lg5	mk1807	409.387	chr05	31000693
lg5	mk1806	409.403	chr05	31000686
lg5	mk1818	413.02	chr05	31035494
lg5	mk1824	416.318	chr05	31236266
lg5	mk1784	418.839	chr05	26146702
lg5	mk1789	421.412	chr05	26431610
lg5	mk1798	424.311	chr05	26995494
lg5	mk1764	426.709	chr05	23329256
lg5	mk1761	431.041	chr05	23324513
lg5	mk1672	434.565	chr05	22823241
lg5	mk1796	436.318	chr05	26936956
lg5	mk1751	437.397	chr05	23239967
lg5	mk1716	438.191	chr05	23153749
lg5	mk1641	440.214	chr05	21502088
lg5	mk1722	441.539	chr05	23188909
lg5	mk1721	442.042	chr05	23188908
lg5	mk1787	443.969	chr05	26258104
lg5	mk1664	445.132	chr05	22755908
lg5	mk1795	446.339	chr05	26827001
lg5	mk1794	447.093	chr05	26826978
lg5	mk1821	448.623	chr05	31098201
lg5	mk1803	449.775	chr05	30936098
lg5	mk1838	450.197	chr05	34184480
lg5	mk1810	451.131	chr05	31001685
lg5	mk1819	453.065	chr05	31066155
lg5	mk1842	456.233	chr05	40738073
lg5	mk1839	458.65	chr05	39680252
lg5	mk1843	462.321	chr05	40849799
lg5	mk1845	470.266	chr05	43089839
lg5	mk1836	478.339	chr05	33940356
lg5	mk1780	484.948	chr05	25991103
lg5	mk1648	491.119	chr05	21941230
lg5	mk1643	497.919	chr05	21573621
lg5	mk1770	504.812	chr05	24375384
lg5	mk1837	509.967	chr05	33964866
lg5	mk1749	519.239	chr05	23234345
lg5	mk1799	527.29	chr05	27105621
lg5	mk1802	533.089	chr05	30931244
lg5	mk1800	536.946	chr05	27320090
lg5	mk1823	537.959	chr05	31230409
lg5	mk1778	541.899	chr05	25696495
lg5	mk1831	547.258	chr05	33220517
lg5	mk1745	553.831	chr05	23233115
lg5	mk1639	558.087	chr05	21459992
lg5	mk1619	563.643	chr05	14345306
lg5	mk1606	568.778	chr05	14000664
lg5	mk1595	575.835	chr05	10749488
lg5	mk1593	579.961	chr05	10745703
lg5	mk1598	584.484	chr05	10793283
lg5	mk1594	588.791	chr05	10748921
lg5	mk1620	590.892	chr05	14381119
lg5	mk1604	591.947	chr05	13814273
lg5	mk1621	593.214	chr05	14460834
lg5	mk1614	594.684	chr05	14199475
lg5	mk1633	597.785	chr05	16358150
lg5	mk1609	600.194	chr05	14117708
lg5	mk1603	603.545	chr05	13804107
lg5	mk1596	608.769	chr05	10788899
lg5	mk1597	610.61	chr05	10788937
lg5	mk1607	615.457	chr05	14002877
lg5	mk1625	618.883	chr05	14505292
lg5	mk1624	618.891	chr05	14505290
lg5	mk1630	619.99	chr05	15084651
lg5	mk1762	622.912	chr05	23324797
lg5	mk1691	627.811	chr05	22999676
lg5	mk1756	631.828	chr05	23245518
lg5	mk1674	635.127	chr05	22876144
lg5	mk1673	638.898	chr05	22875970
lg5	mk1715	641.951	chr05	23151671
lg5	mk1668	643.238	chr05	22757513
lg5	mk1649	643.834	chr05	22010059
lg5	mk1768	644.214	chr05	24309356
lg5	mk1635	645.398	chr05	20444937
lg5	mk1771	645.685	chr05	24379146
lg5	mk1638	647.086	chr05	21368117
lg5	mk1695	647.456	chr05	23117894
lg5	mk1653	649.059	chr05	22296331
lg5	mk1748	649.748	chr05	23234123
lg5	mk1766	651.105	chr05	23584128
lg5	mk1760	653.743	chr05	23322358
lg5	mk1734	655.965	chr05	23213341
lg5	mk1812	659.014	chr05	31001937
lg5	mk1827	661.482	chr05	31556666
lg5	mk1757	664.208	chr05	23245566
lg5	mk1750	666.238	chr05	23237676
lg5	mk1681	668.068	chr05	22877499
lg5	mk1654	668.462	chr05	22624686
lg5	mk1670	668.854	chr05	22760914
lg5	mk1788	669.698	chr05	26431447
lg5	mk1777	672.779	chr05	25681992
lg5	mk1775	674.109	chr05	25554717
lg5	mk1718	676.306	chr05	23168336
lg5	mk1797	678.23	chr05	26985570
lg5	mk1743	681.2	chr05	23223853
lg5	mk1705	683.391	chr05	23143528
lg5	mk1753	685.183	chr05	23240521
lg5	mk1736	687.777	chr05	23215238
lg5	mk1608	691.587	chr05	14044501
lg5	mk1844	696.644	chr05	41111827
lg5	mk1719	700.093	chr05	23172835
lg5	mk1783	703.513	chr05	26137668
lg5	mk1825	707.316	chr05	31265432
lg5	mk1815	710.555	chr05	31034403
lg5	mk1792	713.087	chr05	26816450
lg5	mk1776	715.729	chr05	25554816
lg5	mk1826	716.879	chr05	31546101
lg5	mk1817	720.433	chr05	31035127
lg5	mk1816	721.672	chr05	31035091
lg5	mk1840	726.224	chr05	40474570
lg5	mk1841	726.679	chr05	40474578
lg5	mk1846	735.213	chr05	46433505
lg5	mk1847	742.017	chr05	48806610
lg5	mk1848	749.878	chr05	49777960
lg6	mk1995	0	chr06	425619
lg6	mk1997	8.37	chr06	427281
lg6	mk2015	12.185	chr06	659635
lg6	mk2019	14.259	chr06	672134
lg6	mk2010	15.778	chr06	559553
lg6	mk2030	16.911	chr06	739553
lg6	mk2029	17.875	chr06	739433
lg6	mk2025	19.289	chr06	736133
lg6	mk2003	19.637	chr06	433480
lg6	mk2026	20.134	chr06	736924
lg6	mk2009	21.16	chr06	549263
lg6	mk2012	24.193	chr06	598875
lg6	mk2022	26.773	chr06	734982
lg6	mk2002	28.326	chr06	432686
lg6	mk1998	30.681	chr06	428261
lg6	mk1996	33.956	chr06	427033
lg6	mk2011	37.352	chr06	568588
lg6	mk2014	38.65	chr06	652336
lg6	mk2020	41.37	chr06	700115
lg6	mk2023	43.389	chr06	736061
lg6	mk2024	43.405	chr06	736065
lg6	mk2017	43.746	chr06	664801
lg6	mk2007	45.235	chr06	464591
lg6	mk2005	47.421	chr06	458274
lg6	mk2006	48.02	chr06	458302
lg6	mk1981	49.928	chr06	410144
lg6	mk1986	53.819	chr06	415664
lg6	mk1980	58.781	chr06	338816
lg6	mk2018	60.557	chr06	671828
lg6	mk2008	62.612	chr06	496963
lg6	mk1989	66.209	chr06	416479
lg6	mk1985	71.068	chr06	415300
lg6	mk1988	74.663	chr06	415900
lg6	mk2013	76.623	chr06	640453
lg6	mk2021	79.692	chr06	712508
lg6	mk2016	81.285	chr06	661235
lg6	mk2028	82.724	chr06	736985
lg6	mk2027	83.821	chr06	736957
lg6	mk1999	88.174	chr06	428597
lg6	mk2000	92.119	chr06	428761
lg6	mk2001	92.563	chr06	428782
lg6	mk1987	97.436	chr06	415812
lg6	mk2004	102.086	chr06	447193
lg6	mk1984	105.556	chr06	414580
lg6	mk1994	109.436	chr06	417100
lg6	mk1993	110.038	chr06	417072
lg6	mk1991	112.506	chr06	416988
lg6	mk1992	113.777	chr06	417013
lg6	mk1982	117.557	chr06	411722
lg6	mk1983	123.742	chr06	411894
lg6	mk1990	130.093	chr06	416821
lg7	mk2133	0	chr07	12133801
lg7	mk2134	6.277	chr07	12754264
lg7	mk2135	9.189	chr07	13723556
lg7	mk2139	12.023	chr07	13924359
lg7	mk2143	14.075	chr07	14200097
lg7	mk2137	14.607	chr07	13891022
lg7	mk2141	15.752	chr07	13926143
lg7	mk2136	16.439	chr07	13791817
lg7	mk2146	18.247	chr07	14440187
lg7	mk2142	18.536	chr07	13930424
lg7	mk2147	19.843	chr07	14440350
lg7	mk2148	21.027	chr07	14450671
lg7	mk2138	22.575	chr07	13921399
lg7	mk2144	24.805	chr07	14410409
lg7	mk2140	26.424	chr07	13925269
lg7	mk2145	28.77	chr07	14412445
lg7	mk2149	30.969	chr07	16298559
lg7	mk2153	32.614	chr07	16948686
lg7	mk2184	34.871	chr07	19994412
lg7	mk2188	37.017	chr07	20009086
lg7	mk2176	37.898	chr07	19688342
lg7	mk2159	40.333	chr07	17874363
lg7	mk2155	40.461	chr07	17561753
lg7	mk2156	40.461	chr07	17561773
lg7	mk2157	40.467	chr07	17561801
lg7	mk2167	41.87	chr07	18076667
lg7	mk2161	43.621	chr07	17969894
lg7	mk2162	45.814	chr07	17971479
lg7	mk2158	47.601	chr07	17567264
lg7	mk2150	48.997	chr07	16453732
lg7	mk2225	52.713	chr07	25491275
lg7	mk2285	55.055	chr07	25517815
lg7	mk2694	56.439	chr07	29479328
lg7	mk2629	57.295	chr07	28993591
lg7	mk2630	57.826	chr07	28993627
lg7	mk2557	61.366	chr07	28944090
lg7	mk2565	65.844	chr07	28946234
lg7	mk2432	70.912	chr07	28895499
lg7	mk2416	74.148	chr07	28888784
lg7	mk2777	78.084	chr07	31264202
lg7	mk2472	78.935	chr07	28911914
lg7	mk2678	79.931	chr07	29267336
lg7	mk2736	81.514	chr07	30793527
lg7	mk2332	82.718	chr07	25709464
lg7	mk2307	84.046	chr07	25521334
lg7	mk2465	85.575	chr07	28906324
lg7	mk2540	88.03	chr07	28940549
lg7	mk2541	88.958	chr07	28940573
lg7	mk2593	90.9	chr07	28979065
lg7	mk2278	93.523	chr07	25515333
lg7	mk2277	95.274	chr07	25515273
lg7	mk2554	99.007	chr07	28941914
lg7	mk2553	99.52	chr07	28941906
lg7	mk2245	101.093	chr07	25499590
lg7	mk2305	103.904	chr07	25521254
lg7	mk2304	106.446	chr07	25520964
lg7	mk2302	106.952	chr07	25520904
lg7	mk2303	106.956	chr07	25520906
lg7	mk2409	110.381	chr07	28886377
lg7	mk2707	112.459	chr07	29650646
lg7	mk2740	113.94	chr07	30854274
lg7	mk2411	116.487	chr07	28886826
lg7	mk2410	118.25	chr07	28886762
lg7	mk2437	121.499	chr07	28895881
lg7	mk2532	124.057	chr07	28937947
lg7	mk2286	125.283	chr07	25517932
lg7	mk2405	127.359	chr07	28885891
lg7	mk2406	128.554	chr07	28885898
lg7	mk2287	130.513	chr07	25517975
lg7	mk2562	132.526	chr07	28945293
lg7	mk2561	135.494	chr07	28945203
lg7	mk2396	140.445	chr07	28818955
lg7	mk2556	143.831	chr07	28943166
lg7	mk2453	146.617	chr07	28903598
lg7	mk2452	148.19	chr07	28903578
lg7	mk2483	152.757	chr07	28916928
lg7	mk2484	153.234	chr07	28916941
lg7	mk2536	156.986	chr07	28938388
lg7	mk2579	160.214	chr07	28971501
lg7	mk2392	163.31	chr07	28814728
lg7	mk2558	165.608	chr07	28944217
lg7	mk2233	169.095	chr07	25495645
lg7	mk2500	171.569	chr07	28932215
lg7	mk2297	174.716	chr07	25519155
lg7	mk2308	177.237	chr07	25522041
lg7	mk2309	179.316	chr07	25522290
lg7	mk2560	181.359	chr07	28944445
lg7	mk2494	183.467	chr07	28931390
lg7	mk2415	186.816	chr07	28887648
lg7	mk2605	190.054	chr07	28989286
lg7	mk2391	194.676	chr07	28812400
lg7	mk2241	197.82	chr07	25499027
lg7	mk2224	202.917	chr07	25491067
lg7	mk2486	208.289	chr07	28919099
lg7	mk2543	210.87	chr07	28941162
lg7	mk2267	213.872	chr07	25511882
lg7	mk2266	213.884	chr07	25511881
lg7	mk2752	214.629	chr07	30979638
lg7	mk2563	215.348	chr07	28945543
lg7	mk2570	216.033	chr07	28969034
lg7	mk2750	217.176	chr07	30978845
lg7	mk2401	217.891	chr07	28885126
lg7	mk2770	218.868	chr07	31214236
lg7	mk2231	222.146	chr07	25494488
lg7	mk2232	222.936	chr07	25494513
lg7	mk2658	224.267	chr07	29021380
lg7	mk2374	226.849	chr07	26621075
lg7	mk2580	229.162	chr07	28971617
lg7	mk2581	230.837	chr07	28971695
lg7	mk2238	233.528	chr07	25496177
lg7	mk2613	236.298	chr07	28991038
lg7	mk2612	236.301	chr07	28991025
lg7	mk2179	238.966	chr07	19908144
lg7	mk2376	240.683	chr07	27072204
lg7	mk2397	241.727	chr07	28819076
lg7	mk2344	243.203	chr07	26005063
lg7	mk2451	246.299	chr07	28903285
lg7	mk2601	249.019	chr07	28985805
lg7	mk2251	253.355	chr07	25500817
lg7	mk2659	256.73	chr07	29023362
lg7	mk2635	260.568	chr07	28997017
lg7	mk2636	263.934	chr07	28997115
lg7	mk2637	264.401	chr07	28997126
lg7	mk2491	267.054	chr07	28919428
lg7	mk2404	269.765	chr07	28885252
lg7	mk2403	270.782	chr07	28885234
lg7	mk2292	275.029	chr07	25518423
lg7	mk2569	277.804	chr07	28967524
lg7	mk2498	279.643	chr07	28932029
lg7	mk2674	282.325	chr07	29131997
lg7	mk2386	283.783	chr07	28810989
lg7	mk2354	283.881	chr07	26066800
lg7	mk2478	286.005	chr07	28914022
lg7	mk2477	286.007	chr07	28914021
lg7	mk2703	287.46	chr07	29524294
lg7	mk2353	288.938	chr07	26053818
lg7	mk2471	289.53	chr07	28911794
lg7	mk2604	291.342	chr07	28989161
lg7	mk2363	292.425	chr07	26093040
lg7	mk2535	295.358	chr07	28938309
lg7	mk2426	299.078	chr07	28893676
lg7	mk2744	301.326	chr07	30933597
lg7	mk2727	301.799	chr07	30705019
lg7	mk2460	301.922	chr07	28905286
lg7	mk2734	302.886	chr07	30777757
lg7	mk2699	304.227	chr07	29520075
lg7	mk2244	307.116	chr07	25499389
lg7	mk2607	310.077	chr07	28990167
lg7	mk2597	312.489	chr07	28983784
lg7	mk2199	314.465	chr07	21570234
lg7	mk2527	316.567	chr07	28936921
lg7	mk2195	318.603	chr07	20961172
lg7	mk2192	320.923	chr07	20511403
lg7	mk2190	322.074	chr07	20137433
lg7	mk2186	323.577	chr07	19997073
lg7	mk2202	325.259	chr07	21644491
lg7	mk2537	327.954	chr07	28938993
lg7	mk2349	328.784	chr07	26005704
lg7	mk2258	329.757	chr07	25507325
lg7	mk2715	330.987	chr07	29987645
lg7	mk2324	331.498	chr07	25643917
lg7	mk2339	333.044	chr07	26004694
lg7	mk2395	335.954	chr07	28818590
lg7	mk2673	340.683	chr07	29106576
lg7	mk2747	346.823	chr07	30978408
lg7	mk2651	347.827	chr07	29015020
lg7	mk2489	349.241	chr07	28919343
lg7	mk2350	351.208	chr07	26006693
lg7	mk2357	352.339	chr07	26091575
lg7	mk2340	353.259	chr07	26004739
lg7	mk2662	353.496	chr07	29024759
lg7	mk2216	354.981	chr07	25472733
lg7	mk2311	355.888	chr07	25527735
lg7	mk2402	357.413	chr07	28885146
lg7	mk2507	358.643	chr07	28933211
lg7	mk2360	359.332	chr07	26092164
lg7	mk2450	362.528	chr07	28902957
lg7	mk2449	364.365	chr07	28902936
lg7	mk2700	369.268	chr07	29521586
lg7	mk2686	369.702	chr07	29449376
lg7	mk2217	370.567	chr07	25482889
lg7	mk2632	371.068	chr07	28993813
lg7	mk2701	371.785	chr07	29521726
lg7	mk2338	373.136	chr07	26004484
lg7	mk2372	374.228	chr07	26319540
lg7	mk2280	377.521	chr07	25515778
lg7	mk2281	380.493	chr07	25515826
lg7	mk2282	381.961	chr07	25515927
lg7	mk2634	385.541	chr07	28995123
lg7	mk2771	388.311	chr07	31215134
lg7	mk2381	390.919	chr07	28807988
lg7	mk2718	392.618	chr07	30262974
lg7	mk2300	393.894	chr07	25520328
lg7	mk2508	394.067	chr07	28933228
lg7	mk2650	396.184	chr07	29013132
lg7	mk2544	398.091	chr07	28941204
lg7	mk2545	398.107	chr07	28941211
lg7	mk2640	401.73	chr07	28997467
lg7	mk2559	405.237	chr07	28944343
lg7	mk2461	411.113	chr07	28905382
lg7	mk2516	415.636	chr07	28935238
lg7	mk2590	420.386	chr07	28973296
lg7	mk2571	425.333	chr07	28969698
lg7	mk2572	426.208	chr07	28969717
lg7	mk2422	430.829	chr07	28893482
lg7	mk2279	435.274	chr07	25515470
lg7	mk2223	439.676	chr07	25490876
[truncated: 1,850 more rows]

## Sheet: LG_summary
LG	Anchored_markers	Genetic_span_cM	Primary_chromosome	Primary_chromosome_markers	Physical_span_bp
lg1	635	1360.17	chr01	635	67785338
lg2	110	249.471	chr02	110	7182479
lg3	151	354.656	chr03	151	52132811
lg4	562	1098.31	chr04	562	40400959
lg5	283	749.878	chr05	283	49777960
lg6	51	130.093	chr06	51	739553
lg7	653	1508.62	chr07	653	46350699
lg8	225	517.412	chr08	225	56486300
lg9	239	514.314	chr09	239	55363485
lg10	296	669.96	chr10	296	52478108
lg11	485	1189.17	chr11	485	47160338
lg12	94	225.176	chr12	94	48193568
lg13	65	116.378	chr13	65	7377743
