# Supplementary material for: A high-density SNP linkage map reveals a major LG3 QTL hotspot controlling early-maturity–related traits in ridge gourd (Luffa acutangula)
Source: Front Plant Sci. 2026 May 28;17:1832490. doi: 10.3389/fpls.2026.1832490 (PMC13254177; doi:10.3389/fpls.2026.1832490)
Supplement: Supplementary file 13 [file Table12.xlsx]

## Sheet: Table_3
Supplementary Table 12. Significant QTLs for six early-maturity-related traits detected by ICIM in the luffa F₂ population, with flanking bin markers and projected physical positions.
Trait	QTL	LG	Reference chromosome	Peak (cM)	1.0-LOD support interval (cM)	LOD	PVE (%)	Additive effect	Dominance effect	Left flanking bin marker	Left marker (cM)	Left physical position (bp)	Right flanking bin marker	Right marker (cM)	Right physical position (bp)	Projected physical interval (bp)
First male flower node (FMFN)	qFMFN3.1	LG3	chr03	210.01	207.4–211.9	38.61	57.8	6.8272	-6.1565	mk898	206.033	15820864	mk910	213.36	22850576	15,820,864–22,850,576
First female flower node (FFFN)	qFFFN3.1	LG3	chr03	209.01	208.3–212.2	17.71	65.6	7.5372	-5.2131	mk898	206.033	15820864	mk910	213.36	22850576	15,820,864–22,850,576
First fruit-setting node (FFSN)	qFFSN3.1	LG3	chr03	210.01	206.0–213.2	16.37	55.8	7.4796	-4.4382	mk897	205.063	15820849	mk910	213.36	22850576	15,820,849–22,850,576
Male flowering time (days) (MFT)	qMFT3.1	LG3	chr03	209.01	204.3–214.2	12.44	70	6.1137	-6.9787	mk896	201.997	15262925	mk904	215.75	22573892	15,262,925–22,573,892
Female flowering time (days) (FFT)	qFFT3.1	LG3	chr03	205.11	202.8–206.0	5.04	76.2	5.0056	-2.0712	mk896	201.997	15262925	mk898	206.033	15820864	15,262,925–15,820,864
First harvest time (days) (FHT)	qFHT3.1	LG3	chr03	205.11	201.3–215.4	6	28.3	6.0971	-4.0109	mk895	200.455	14871635	mk904	215.75	22573892	14,871,635–22,573,892
Female flowering time (days) (FFT)	qFFT3.2	LG3	chr03	132.41	127.4–133.9	4.65	19	1.1686	-4.418	mk871	124.389	12072987	mk881	135.385	13012369	12,072,987–13,012,369
Male flowering time (days) (MFT)	qMFT8.1	LG8	chr08	60.71	42.4–62.6	6.22	2.8	-7.1742	-2.5543	mk3018	31.229	49050697	mk3020	63.41	49245398	49,050,697–49,245,398
Note: The support interval is defined as the 1.0-LOD support interval. Physical positions correspond to the projected genomic coordinates of the flanking bin markers on the reference genome.
