# Supplementary material for: A high-density SNP linkage map reveals a major LG3 QTL hotspot controlling early-maturity–related traits in ridge gourd (Luffa acutangula)
Source: Front Plant Sci. 2026 May 28;17:1832490. doi: 10.3389/fpls.2026.1832490 (PMC13254177; doi:10.3389/fpls.2026.1832490)
Supplement: Supplementary file 14 [file Table13.xlsx]

## Sheet: Sheet1
Supplementary Table 13. Significant QTLs for six early-maturity-related traits detected by inclusive composite interval mapping (ICIM) in the luffa F₂ population.
Trait	Chromosome	Position	LR	Additive	Dominant	R2	LOD1_L	LOD1_R	LOD2_L	LOD2_R
1	3	1.2981	12.48	-1.0053	-2.3513	0.02229	1.257	1.301	1.244	1.301
1	3	1.3241	17.3	-0.466	-2.799	0.501143	1.32	1.37	1.301	1.435
1	3	1.9361	74.22	6.61	-6.2029	0.08595	1.913	1.955	1.905	1.946
1	3	1.9751	112.87	7.2471	-6.0846	0	1.975	1.984	1.973	1.985
1	3	2.0011	112.71	7.3699	-6.0156	0	2	2.003	1.999	2.004
1	3	2.0151	136.95	7.3801	-5.9844	0	2.013	2.019	2.012	2.02
1	3	2.0401	168.1	6.8639	-6.1573	0	2.039	2.047	2.037	2.054
1	3	2.1001	177.8	6.8272	-6.1565	0	2.074	2.119	2.097	2.124
1	3	2.1441	152.92	6.8624	-6.1245	0.406713	2.142	2.157	2.141	2.154
1	3	2.1681	74.48	6.6558	-6.0637	0.578069	2.163	2.173	2.159	2.179
1	3	2.1961	51.48	4.3299	-4.7308	0	2.188	2.199	2.186	2.203
1	3	2.2131	51.9	4.2202	-4.8547	0	2.208	2.225	2.203	2.225
1	3	2.2311	52.37	3.0684	-4.4901	0	2.225	2.247	2.225	2.261
1	3	2.3081	76.57	6.6682	-5.994	0	2.298	2.333	2.293	2.34
1	3	2.4171	28.11	6.4597	-5.9365	0	2.405	2.427	2.401	2.437
1	3	2.4631	23.18	1.8382	-3.1048	0	2.437	2.495	2.437	2.495
1	3	2.5841	23.22	1.5289	-3.0871	0	2.577	2.604	2.544	2.621
1	3	2.6491	25.87	2.2291	-3.355	0	2.644	2.665	2.624	2.665
1	3	2.6891	30.88	2.1178	-3.4798	0.091842	2.673	2.737	2.665	2.747
1	3	2.7941	29.47	2.2724	-3.3632	0	2.787	2.804	2.761	2.807
1	3	2.8771	33.75	2.4882	-3.6452	0	2.826	2.884	2.819	2.884
1	3	2.8941	30.58	2.418	-3.5892	0	2.884	2.915	2.884	2.92
1	3	2.9711	19.99	1.0915	-2.9752	0.185112	2.95	3.003	2.95	3.003
1	3	3.0291	20.56	1.8068	-3.2956	0	3.003	3.039	3.003	3.039
1	3	3.0691	22.41	2.0546	-3.5321	0	3.039	3.114	3.039	3.121
1	3	3.1811	16.99	1.2054	-2.869	0.17232	3.161	3.196	3.161	3.196
1	3	3.2211	19.24	0.8436	-3.0813	0.150827	3.197	3.245	3.196	3.245
1	3	3.2671	20.19	1.4399	-3.1154	0.205321	3.245	3.288	3.245	3.288
1	3	3.3741	31.03	1.3802	-3.8417	0	3.318	3.386	3.353	3.394
1	3	3.4291	20.26	2.4116	-3.9277	0	3.399	3.468	3.399	3.479
1	3	3.5191	16.6	3.0443	-3.8901	0	3.503	3.529	3.489	3.529
1	7	3.4071	12.84	-1.0324	-2.157	0.001469	3.368	3.466	3.253	3.512
1	7	13.7461	12.53	0.1946	-2.4924	0.028536	13.696	13.809	13.591	13.898
1	7	14.8121	12.58	-0.1363	-2.6236	0.014364	14.725	14.93	14.602	15.075
1	8	4.3961	12.71	3.3808	-1.9728	0.380855	4.375	4.417	4.353	4.432
1	8	4.8091	13.42	2.1539	-2.2558	0.533324	4.73	4.865	4.719	4.905
2	3	1.1681	12.27	-0.3991	-4.5689	0.068525	1.138	1.196	1.138	1.206
2	3	1.3241	13.42	0.4376	-4.7096	0.09833	1.304	1.365	1.278	1.429
2	3	1.9751	36.51	5.9629	-4.2863	0.393771	1.954	1.991	1.952	1.991
2	3	2.0901	57.3	6.1137	-6.9787	0.699541	2.043	2.142	2.03	2.154
2	3	2.1681	50.18	5.5441	-5.7431	0.422216	2.158	2.174	2.158	2.181
2	3	2.2311	23.69	5.4985	-5.068	0	2.212	2.262	2.203	2.301
2	3	2.5841	11.79	2.1293	-4.0695	0.14079	2.544	2.611	2.544	2.621
2	3	2.7081	15.61	2.6881	-4.6837	0.205792	2.666	2.751	2.652	2.751
2	3	2.7941	15.34	1.6949	-4.8368	0.157841	2.751	2.806	2.751	2.815
2	3	2.8841	13.83	3.095	-4.1287	0.187121	2.815	2.917	2.815	2.95
2	5	0.3751	12.72	-3.5185	-0.9491	0.04699	0.351	0.476	0.274	0.476
2	8	0.2411	11.75	4.4835	-1.604	0.100486	0.204	0.286	0.171	0.309
2	8	0.6071	28.64	-7.1742	-2.5543	0.02788	0.424	0.626	0.424	0.627
3	3	1.3241	12.95	1.3541	-3.5345	0.127094	1.268	1.348	1.244	1.374
3	3	1.9751	50.73	6.2827	-2.4431	0.495135	1.955	1.991	1.954	1.991
3	3	2.0511	77.62	6.916	-4.2001	0.299593	2.033	2.06	2.038	2.06
3	3	2.0901	81.58	7.5372	-5.2131	0.655539	2.083	2.122	2.06	2.133
3	3	2.1771	19.54	3.3948	-3.9284	0	2.168	2.203	2.158	2.203
3	3	2.2411	17.92	2.145	-3.9562	0	2.203	2.258	2.203	2.282
3	8	4.2161	17.14	-8.7018	-2.1236	0.067164	4.199	4.24	4.173	4.258
3	8	4.3961	11.73	6.9907	-1.7172	0.383256	4.379	4.418	4.322	4.43
4	3	1.1081	12.68	3.6286	-3.6231	0.694536	1.07	1.138	1.021	1.138
4	3	1.1581	13.57	1.4647	-3.5061	0.673836	1.138	1.183	1.138	1.183
4	3	1.2061	15.11	3.3946	-3.2438	0.674605	1.183	1.208	1.183	1.208
4	3	1.3241	21.42	1.1686	-4.418	0.189674	1.274	1.339	1.273	1.349
4	3	1.5691	16.03	3.1147	-3.1405	0.675444	1.547	1.592	1.537	1.606
4	3	1.9061	18.01	7.2432	-3.6537	0.762404	1.875	1.939	1.869	1.991
4	3	2.0511	23.22	5.0056	-2.0712	0.258049	2.028	2.06	2.048	2.06
4	3	2.1001	22.69	4.7358	-2.1702	0.276316	2.06	2.154	2.06	2.154
4	3	3.5191	11.92	3.3044	-3.6496	0.449991	3.474	3.529	3.397	3.529
5	3	2.0511	27.64	6.0971	-4.0109	0.28348	2.013	2.154	1.994	2.154
5	4	3.3611	13.31	10.7312	-1.3882	0.148974	3.346	3.372	3.308	3.377
5	4	7.5521	12.77	10.7187	-1.7054	0.272495	7.542	7.572	7.542	7.576
5	4	8.9101	17.76	13.218	-1.4475	0.276627	8.874	8.933	8.87	8.956
5	4	9.0331	12.06	11.5822	-1.1124	0.285801	9.003	9.059	9.003	9.059
5	4	9.0851	13.3	11.0464	-1.2432	0.151786	9.059	9.093	9.059	9.133
5	4	9.3351	11.82	13.1228	-0.7811	0.112486	9.313	9.346	9.303	9.367
5	4	9.4371	12.28	13.1993	-0.696	0.185493	9.428	9.454	9.413	9.451
5	7	0.5271	11.8	0.0904	-5.1251	0.027425	0.495	0.548	0.458	0.573
5	7	13.5741	12.15	0.8474	-5.8012	0.037427	13.53	13.591	13.384	13.591
6	1	0.0001	14.24	-4.6617	2.7832	0.171641	0	0.085	0	0.097
6	1	0.1531	13.96	-7.3678	2.629	0.568653	0.129	0.204	0.097	0.223
6	1	0.3961	11.9	-5.4792	1.8192	0.155325	0.378	0.421	0.346	0.435
6	1	0.9331	18.56	-6.6063	2.7455	0.292806	0.914	0.946	0.92	0.95
6	1	0.9601	11.72	-5.923	2.7179	0.407958	0.95	0.98	0.95	0.989
6	1	1.1891	16.79	-6.3295	2.8338	0.299258	1.167	1.205	1.187	1.221
6	1	1.4671	14.45	-6.6251	2.2689	0.345106	1.43	1.495	1.398	1.512
6	1	1.7911	11.86	-6.0766	2.436	0.034315	1.758	1.803	1.742	1.803
6	1	1.9821	12.12	-5.4694	3.1902	0.57116	1.962	2.001	1.962	2.001
6	1	2.0471	11.64	-4.6452	2.5407	0.56832	2.001	2.057	2.001	2.066
6	1	2.1021	13.4	-5.6412	3.1607	0.570481	2.09	2.115	2.066	2.124
6	1	2.1961	14.87	-8.1386	3.1785	0.569572	2.191	2.24	2.184	2.259
6	1	2.2731	11.67	-5.6348	2.4228	0.567876	2.265	2.306	2.259	2.311
6	1	3.8621	11.99	-6.5206	2.8014	0.567704	3.819	3.871	3.808	3.871
6	1	4.5081	14.1	-5.618	1.6154	0.159312	4.481	4.63	4.457	4.646
6	1	5.1551	13.93	-6.7207	2.6449	0.571426	5.104	5.179	5.088	5.179
6	1	5.2141	12.43	-6.1341	2.9783	0.56898	5.204	5.237	5.204	5.241
6	1	5.5081	12.54	-5.7547	2.6227	0.568095	5.458	5.566	5.43	5.566
6	1	5.6401	12.48	-5.3372	3.0026	0.571704	5.612	5.648	5.612	5.648
6	1	5.6561	12.46	-6.7045	2.4362	0.567666	5.648	5.695	5.648	5.712
6	1	5.9341	12.87	-6.6123	2.2243	0.568913	5.916	5.994	5.883	5.994
6	1	6.0241	11.59	-5.5374	2.6831	0.569382	5.994	6.044	5.994	6.044
6	1	6.1611	11.68	1.0132	3.4197	0.001335	6.139	6.18	6.125	6.211
6	1	6.5591	13.26	-5.4135	2.6034	0.567681	6.552	6.683	6.499	6.706
6	1	6.9781	12.43	-5.7654	1.5497	0.157738	6.951	7.083	6.915	7.094
6	2	0.7541	11.67	-2.647	-0.7892	0.036628	0.709	0.845	0.694	0.897
6	3	2.0511	73.95	7.4617	-4.5437	0.558377	2.032	2.06	2.022	2.06
6	3	2.1001	75.37	7.4796	-4.4382	0.500559	2.06	2.132	2.06	2.154
6	3	2.1861	17.13	3.6789	-3.9432	0.297336	2.158	2.203	2.158	2.203
