# Supplementary material for: A high-density SNP linkage map reveals a major LG3 QTL hotspot controlling early-maturity–related traits in ridge gourd (Luffa acutangula)
Source: Front Plant Sci. 2026 May 28;17:1832490. doi: 10.3389/fpls.2026.1832490 (PMC13254177; doi:10.3389/fpls.2026.1832490)
Supplement: Supplementary file 15 [file Table14.xlsx]

## Sheet: sheet
Supplementary Table 14. Projection of significant QTL peaks and 1.0-LOD support intervals onto the linkage map and definition of the merged LG3 hotspot interval.
Trait	QTL	LG	Peak (cM)	LOD-1 CI left (cM)	LOD-1 CI right (cM)	LOD	PVE (%)	Hotspot-associated
First male flower node (FMFN)	qFMFN3.1	LG3	210.01	207.4	211.9	38.61	57.8	TRUE
First female flower node (FFFN)	qFFFN3.1	LG3	209.01	208.3	212.2	17.71	65.6	TRUE
First fruit-setting node (FFSN)	qFFSN3.1	LG3	210.01	206	213.2	16.37	55.8	TRUE
Male flowering time (days) (MFT)	qMFT3.1	LG3	209.01	204.3	214.2	12.44	70	TRUE
Female flowering time (days) (FFT)	qFFT3.1	LG3	205.11	202.8	206	5.04	76.2	TRUE
First harvest time (days) (FHT)	qFHT3.1	LG3	205.11	201.3	215.4	6	28.3	TRUE
Female flowering time (days) (FFT)	qFFT3.2	LG3	132.41	127.4	133.9	4.65	19	FALSE
Male flowering time (days) (MFT)	qMFT8.1	LG8	60.71	42.4	62.6	6.22	2.8	FALSE
